# Supplementary material for: Inferring Mycobacterium bovis transmission between cattle and badgers using isolates from the Randomised Badger Culling Trial
Source: PLoS Pathog. 2021 Nov 29;17(11):e1010075. doi: 10.1371/journal.ppat.1010075 (PMC8659364; doi:10.1371/journal.ppat.1010075)
Supplement: S1 Table — (CSV) [file ppat.1010075.s001.csv]

pubMLST id	Isolate name	ENA accession	SB Number	Clonal complex	Host	Collection year	Country
17033	210302985	ERR3439444	SB0129	EU1	Cattle	2002	UK
17034	AD00122/27E	ERR3439231	SB0140	EU1	Badger	2000	UK
17035	AD00136/27E	ERR3439232	SB0263	EU1	Badger	2000	UK
17036	AD00717/27E	ERR3439584	SB2624	EU1	Badger	2000	UK
17037	AD00862/21	ERR3468720	SB0140	EU1	Badger	2000	UK
17038	AD00997/27	ERR3468728	SB0263	EU1	Badger	2000	UK
17039	AD01030LN	ERR3439448	SB2622	EU1	Badger	2001	UK
17040	AD01835/21G2	ERR3468760	SB0129	EU1	Badger	2000	UK
17041	AD02006	ERR3439239	SB0263	EU1	Badger	2002	UK
17042	AD02023	ERR3439240	SB2630	EU1	Badger	2002	UK
17043	AD02035/28	ERR3439241	SB0263	EU1	Badger	2002	UK
17044	AD02048/16	ERR3439242	SB0129	EU1	Badger	2002	UK
17045	AD02052	ERR3439243	SB0140	EU1	Badger	2002	UK
17046	AD02062/28	ERR3439244	SB0263	EU1	Badger	2002	UK
17047	AD02068/28	ERR3439245	SB0263	EU1	Badger	2002	UK
17048	AD02075/28	ERR3439246	SB0263	EU1	Badger	2002	UK
17049	AD02082/28	ERR3439247	SB0263	EU1	Badger	2002	UK
17050	AD02093/28	ERR3439248	SB0263	EU1	Badger	2002	UK
17051	AD02107	ERR3439249	SB0263	EU1	Badger	2002	UK
17052	AD02109	ERR3468767	SB0263	EU1	Badger	2002	UK
17053	AD02116/28	ERR3468774	SB0263	EU1	Badger	2002	UK
17054	AD02123/28	ERR3468781	SB0263	EU1	Badger	2002	UK
17055	AD02130/28	ERR3439250	SB0263	EU1	Badger	2002	UK
17056	AD02135	ERR3468788	SB0263	EU1	Badger	2002	UK
17057	AD02145	ERR3439251	SB0263	EU1	Badger	2002	UK
17058	AD02161	ERR3439252	SB2621	EU1	Badger	2002	UK
17059	AD02169	ERR3439254	SB2631	EU1	Badger	2002	UK
17060	AD02169L	ERR3439255	SB2620	EU1	Badger	2002	UK
17061	AD02174/28	ERR3439256	SB0263	EU1	Badger	2002	UK
17062	AD02183/28	ERR3439257	SB0263	EU1	Badger	2002	UK
17063	AD02219/28	ERR3439258	SB0263	EU1	Badger	2002	UK
17064	AD02220/28	ERR3439259	SB0140	EU1	Badger	2002	UK
17065	AD02221	ERR3439260	SB0263	EU1	Badger	2002	UK
17066	AD02222/28	ERR3439261	SB0263	EU1	Badger	2002	UK
17067	AD02226/28	ERR3439262	SB0263	EU1	Badger	2002	UK
17068	AD02227/28	ERR3439263	SB0263	EU1	Badger	2002	UK
17069	AD02228/28	ERR3439264	SB2632	EU1	Badger	2002	UK
17070	AD02239/28	ERR3439266	SB0263	EU1	Badger	2002	UK
17071	AD02242	ERR3439267	SB0263	EU1	Badger	2002	UK
17072	AD02254	ERR3439270	SB2730	EU1	Badger	2002	UK
17073	AD02267/28	ERR3439271	SB0263	EU1	Badger	2002	UK
17074	AD02275/28	ERR3439272	SB0263	EU1	Badger	2002	UK
17075	AD02288/28	ERR3439273	SB0263	EU1	Badger	2002	UK
17076	AD02291/28	ERR3439274	SB0263	EU1	Badger	2002	UK
17077	AD02296/28	ERR3439275	SB0140	EU1	Badger	2002	UK
17078	AD02340/21	ERR3439278	SB0129	EU1	Badger	2000	UK
17079	AD02464/00 LN	ERR3439287	SB0129	EU1	Badger	2000	UK
17080	AD02511	ERR3439288	SB0129	EU1	Badger	2002	UK
17081	AD02537/00 LN	ERR3439289	SB0129	EU1	Badger	2000	UK
17082	AD02540/28	ERR3468795	SB0263	EU1	Badger	2002	UK
17083	AD02553/17	ERR3439290	SB2277	EU1	Badger	2002	UK
17084	AD02563/17	ERR3439291	SB0129	EU1	Badger	2002	UK
17085	AD02621 LN	ERR3439292	SB2637	EU1	Badger	2001	UK
17086	AD02634	ERR3439293	SB2590	EU1	Badger	2002	UK
17087	AD02685/17	ERR3439295	SB0129	EU1	Badger	2001	UK
17088	AD02695/17	ERR3439296	SB0129	EU1	Badger	2002	UK
17089	AD02703	ERR3468713	SB0140	EU1	Badger	2002	UK
17090	AD02706 LN	ERR3439298	SB0140	EU1	Badger	2001	UK
17091	AD02728	ERR3439299	SB0129	EU1	Badger	2002	UK
17092	AD02734	ERR3439300	SB2727	EU1	Badger	2002	UK
17093	AD02756/17	ERR3439304	SB0129	EU1	Badger	2002	UK
17094	AD02762LN	ERR3468721	SB0129	EU1	Badger	2001	UK
17095	AD02786/17	ERR3439305	SB2580	EU1	Badger	2002	UK
17096	AD02790	ERR3439306	SB0129	EU1	Badger	2002	UK
17097	AD02814/24	ERR3439308	SB0129	EU1	Badger	2000	UK
17098	AD02931/21	ERR3468729	SB2634	EU1	Badger	2000	UK
17099	AD0299221	ERR3439310	SB2637	EU1	Badger	2000	UK
17100	AD04007	ERR3439311	SB0129	EU1	Badger	2002	UK
17101	AD04009	ERR3439312	SB0263	EU1	Badger	2002	UK
17102	AD04010	ERR3439313	SB2730	EU1	Badger	2002	UK
17103	AD04015	ERR3439314	SB0263	EU1	Badger	2002	UK
17104	AD04016	ERR3468737	SB0263	EU1	Badger	2002	UK
17105	AD04024	ERR4188413	SB0263	EU1	Badger	2002	UK
17106	AD04027/28	ERR3439315	SB2589	EU1	Badger	2003	UK
17107	AD04034	ERR3439316	SB2059	EU1	Badger	2002	UK
17108	AD04041	ERR3439318	SB2728	EU1	Badger	2002	UK
17109	AD04105	ERR3439321	SB1788	EU1	Badger	2002	UK
17110	AD04108	ERR3439322	SB0263	EU1	Badger	2002	UK
17111	AD04109	ERR3439323	SB2600	EU1	Badger	2002	UK
17112	AD04125	ERR3439324	SB0263	EU1	Badger	2002	UK
17113	AD04127/12	ERR3439325	SB0263	EU1	Badger	2003	UK
17114	AD04133/27	ERR3439326	SB2626	EU1	Badger	2003	UK
17115	AD04135	ERR5162145	SB0263	EU1	Badger	2002	UK
17116	AD04137	ERR3439327	SB0263	EU1	Badger	2002	UK
17117	AD04142/16	ERR3439328	SB2564	EU1	Badger	2003	UK
17118	AD04146	ERR3439330	SB0957	EU1	Badger	2002	UK
17119	AD04149	ERR3439331	SB0263	EU1	Badger	2002	UK
17120	AD04150	ERR3439332	SB0263	EU1	Badger	2002	UK
17121	AD04152	ERR3439333	SB0263	EU1	Badger	2002	UK
17122	AD04155	ERR3439334	SB0263	EU1	Badger	2002	UK
17123	AD04156	ERR3439336	SB0263	EU1	Badger	2002	UK
17124	AD04157	ERR3439337	SB0263	EU1	Badger	2002	UK
17125	AD04160	ERR3468761	SB0263	EU1	Badger	2002	UK
17126	AD04179	ERR3468768	SB0263	EU1	Badger	2002	UK
17127	AD04180	ERR3439338	SB0263	EU1	Badger	2002	UK
17128	AD04183	ERR3439339	SB0263	EU1	Badger	2002	UK
17129	AD04184	ERR3439340	SB0263	EU1	Badger	2002	UK
17130	AD04186	ERR3439341	SB0957	EU1	Badger	2002	UK
17131	AD04189	ERR3439343	SB0263	EU1	Badger	2002	UK
17132	AD04208	ERR3439344	SB0263	EU1	Badger	2002	UK
17133	AD04215	ERR3439345	SB0957	EU1	Badger	2002	UK
17134	AD04221	ERR3439346	SB0263	EU1	Badger	2002	UK
17135	AD04231	ERR3439347	SB2059	EU1	Badger	2002	UK
17136	AD04232	ERR3439348	SB0263	EU1	Badger	2002	UK
17137	AD04233	ERR3439349	SB0263	EU1	Badger	2002	UK
17138	AD04237	ERR4188314	SB0263	EU1	Badger	2002	UK
17139	AD04238	ERR3468775	SB0263	EU1	Badger	2002	UK
17140	AD04239	ERR3439352	SB1237	EU1	Badger	2002	UK
17141	AD04241/26	ERR3468782	SB0263	EU1	Badger	2003	UK
17142	AD04242	ERR3439353	SB0263	EU1	Badger	2002	UK
17143	AD04250/24	ERR3439354	SB0263	EU1	Badger	2003	UK
17144	AD04259	ERR3439355	SB2614	EU1	Badger	2002	UK
17145	AD04260	ERR3439356	SB0263	EU1	Badger	2002	UK
17146	AD04262	ERR3439357	SB0263	EU1	Badger	2002	UK
17147	AD04265	ERR3439358	SB0263	EU1	Badger	2002	UK
17148	AD04283	ERR3439359	SB0263	EU1	Badger	2002	UK
17149	AD04292	ERR3439360	SB0263	EU1	Badger	2002	UK
17150	AD04302	ERR3439362	SB0263	EU1	Badger	2002	UK
17151	AD04307	ERR3439363	SB0263	EU1	Badger	2002	UK
17152	AD04316	ERR3439365	SB0263	EU1	Badger	2002	UK
17153	AD04317	ERR3439366	SB0263	EU1	Badger	2002	UK
17154	AD04322	ERR3439367	SB2599	EU1	Badger	2002	UK
17155	AD04323	ERR3439368	SB0263	EU1	Badger	2002	UK
17156	AD04326	ERR3439369	SB0977	EU1	Badger	2002	UK
17157	AD04331	ERR3439370	SB2617	EU1	Badger	2002	UK
17158	AD04358	ERR3439372	SB2587	EU1	Badger	2002	UK
17159	AD04362	ERR3439373	SB2726	EU1	Badger	2002	UK
17160	AD04364	ERR3439374	SB2563	EU1	Badger	2002	UK
17161	AD04368	ERR3468796	SB0263	EU1	Badger	2002	UK
17162	AD04371	ERR3468722	SB0263	EU1	Badger	2002	UK
17163	AD04377	ERR3439375	SB0263	EU1	Badger	2002	UK
17164	AD04382	ERR3439376	SB0263	EU1	Badger	2002	UK
17165	AD04383	ERR3439377	SB0263	EU1	Badger	2002	UK
17166	AD04391/24	ERR3439378	SB0263	EU1	Badger	2003	UK
17167	AD04401	ERR3439379	SB1238	EU1	Badger	2002	UK
17168	AD04408	ERR3439380	SB2568	EU1	Badger	2002	UK
17169	AD04436	ERR3439383	SB0263	EU1	Badger	2002	UK
17170	AD04440/12	ERR3439384	SB0263	EU1	Badger	2003	UK
17171	AD04446	ERR3439385	SB0957	EU1	Badger	2002	UK
17172	AD04452	ERR3439386	SB0263	EU1	Badger	2002	UK
17173	AD04453	ERR3439387	SB2027	EU1	Badger	2002	UK
17174	AD04470	ERR3439388	SB0263	EU1	Badger	2002	UK
17175	AD04476	ERR3439389	SB0263	EU1	Badger	2002	UK
17176	AD04480	ERR3439390	SB0263	EU1	Badger	2002	UK
17177	AD04485	ERR3439391	SB2605	EU1	Badger	2002	UK
17178	AD04489	ERR3439392	SB2619	EU1	Badger	2002	UK
17179	AD04497	ERR3439393	SB2615	EU1	Badger	2002	UK
17180	AD04499	ERR3439394	SB0263	EU1	Badger	2002	UK
17181	AD04500	ERR3439395	SB0263	EU1	Badger	2002	UK
17182	AD04505	ERR3439396	SB0263	EU1	Badger	2002	UK
17183	AD04506/16	ERR3439397	SB0263	EU1	Badger	2003	UK
17184	AD04509	ERR3439398	SB0263	EU1	Badger	2002	UK
17185	AD04512	ERR3439399	SB0263	EU1	Badger	2002	UK
17186	AD04528	ERR3439400	SB0263	EU1	Badger	2002	UK
17187	AD04544	ERR3439401	SB2597	EU1	Badger	2002	UK
17188	AD04552	ERR3439402	SB0263	EU1	Badger	2002	UK
17189	AD04559	ERR3468730	SB0263	EU1	Badger	2002	UK
17190	AD04560	ERR3439403	SB0263	EU1	Badger	2002	UK
17191	AD04562STA	ERR3439404	SB0263	EU1	Badger	2004	UK
17192	AD04565/27	ERR3439405	SB2620	EU1	Badger	2003	UK
17193	AD04566	ERR3439406	SB2728	EU1	Badger	2002	UK
17194	AD04574	ERR5162135	SB0957	EU1	Badger	2002	UK
17195	AD04580	ERR3439408	SB0263	EU1	Badger	2002	UK
17196	AD04604	ERR3439410	SB0263	EU1	Badger	2002	UK
17197	AD04605	ERR3468738	SB0263	EU1	Badger	2002	UK
17198	AD04619	ERR3439411	SB0263	EU1	Badger	2002	UK
17199	AD04622	ERR3439412	SB0957	EU1	Badger	2002	UK
17200	AD04626	ERR3439413	SB0263	EU1	Badger	2002	UK
17201	AD04628	ERR3439414	SB0263	EU1	Badger	2002	UK
17202	AD04640	ERR3439415	SB0957	EU1	Badger	2002	UK
17203	AD04682	ERR4188319	SB0957	EU1	Badger	2002	UK
17204	AD04690	ERR3439418	SB0263	EU1	Badger	2002	UK
17205	AD04695	ERR3439419	SB0263	EU1	Badger	2002	UK
17206	AD04697	ERR3439420	SB0263	EU1	Badger	2002	UK
17207	AD04714	ERR3439421	SB2728	EU1	Badger	2002	UK
17208	AD04718	ERR3439422	SB0957	EU1	Badger	2002	UK
17209	AD04721	ERR3439423	SB0263	EU1	Badger	2002	UK
17210	AD04731	ERR3439424	SB0263	EU1	Badger	2002	UK
17211	AD04739	ERR3439425	SB0263	EU1	Badger	2002	UK
17212	AD04740	ERR3439426	SB0263	EU1	Badger	2002	UK
17213	AD04744	ERR3439427	SB0263	EU1	Badger	2002	UK
17214	AD04763	ERR3439429	SB0263	EU1	Badger	2002	UK
17215	AD04764	ERR3468746	SB0263	EU1	Badger	2002	UK
17216	AD04767	ERR3439430	SB0263	EU1	Badger	2002	UK
17217	AD04770	ERR3439431	SB0957	EU1	Badger	2002	UK
17218	AD04774	ERR3439433	SB0263	EU1	Badger	2002	UK
17219	AD04784	ERR3439434	SB0263	EU1	Badger	2002	UK
17220	AD04786/12B	ERR3439436	SB0263	EU1	Badger	2003	UK
17221	AD04803	ERR3439437	SB2610	EU1	Badger	2002	UK
17222	AD04807	ERR3439438	SB0263	EU1	Badger	2002	UK
17223	AD04813	ERR3439439	SB0263	EU1	Badger	2002	UK
17224	AD04815	ERR3439440	SB0263	EU1	Badger	2002	UK
17225	AD04836	ERR3439441	SB0263	EU1	Badger	2002	UK
17226	AD04839	ERR3439442	SB0140	EU1	Badger	2002	UK
17227	AD04850	ERR3439445	SB0263	EU1	Badger	2002	UK
17228	AD04859	ERR3439446	SB0263	EU1	Badger	2002	UK
17229	AD04863	ERR3439447	SB0957	EU1	Badger	2002	UK
17230	AD04880	ERR3439449	SB2277	EU1	Badger	2002	UK
17231	AD04882/16	ERR3439450	SB2277	EU1	Badger	2003	UK
17232	AD04886	ERR3439451	SB2059	EU1	Badger	2002	UK
17233	AD04891	ERR4188324	SB0263	EU1	Badger	2002	UK
17234	AD04915	ERR3439454	SB0263	EU1	Badger	2002	UK
17235	AD04916	ERR3439455	SB0263	EU1	Badger	2002	UK
17236	AD04918	ERR3439456	SB0959	EU1	Badger	2002	UK
17237	AD04920	ERR3439457	SB2277	EU1	Badger	2002	UK
17238	AD04930	ERR3439458	SB2277	EU1	Badger	2002	UK
17239	AD04951	ERR3439459	SB2277	EU1	Badger	2002	UK
17240	AD04967	ERR3439460	SB2277	EU1	Badger	2002	UK
17241	AD04968	ERR3439461	SB0263	EU1	Badger	2002	UK
17242	AD04994	ERR3439463	SB0263	EU1	Badger	2002	UK
17243	AD05012/26	ERR3439464	SB2277	EU1	Badger	2003	UK
17244	AD05015/27	ERR3439465	SB0263	EU1	Badger	2003	UK
17245	AD05020/24	ERR3439466	SB0263	EU1	Badger	2003	UK
17246	AD05063/24	ERR3439468	SB0263	EU1	Badger	2003	UK
17247	AD05081/16	ERR3439469	SB2277	EU1	Badger	2003	UK
17248	AD05087/17	ERR3439470	SB0263	EU1	Badger	2003	UK
17249	AD05152/17	ERR3439471	SB2059	EU1	Badger	2003	UK
17250	AD05158/16	ERR3439472	SB0263	EU1	Badger	2003	UK
17251	AD0516426	ERR3439473	SB0129	EU1	Badger	2004	UK
17252	AD05170	ERR4188327	SB0263	EU1	Badger	2002	UK
17253	AD05182	ERR3439475	SB0263	EU1	Badger	2002	UK
17254	AD05195	ERR3439476	SB2617	EU1	Badger	2002	UK
17255	AD05248/26	ERR3439477	SB0263	EU1	Badger	2003	UK
17256	AD05259/16	ERR3439478	SB0263	EU1	Badger	2003	UK
17257	AD05260/24A	ERR3439479	SB0263	EU1	Badger	2003	UK
17258	AD05260/24B	ERR3439480	SB0263	EU1	Badger	2003	UK
17259	AD05271/27	ERR3439483	SB2277	EU1	Badger	2003	UK
17260	AD05274/17	ERR3439484	SB0263	EU1	Badger	2003	UK
17261	AD05280/12	ERR3439485	SB0263	EU1	Badger	2003	UK
17262	AD05294/17	ERR3439486	SB0263	EU1	Badger	2003	UK
17263	AD05296/16	ERR3439487	SB0263	EU1	Badger	2003	UK
17264	AD05298/26 A	ERR3439488	SB0263	EU1	Badger	2003	UK
17265	AD05312/28	ERR3439490	SB0263	EU1	Badger	2003	UK
17266	AD05320/26	ERR3439491	SB0263	EU1	Badger	2003	UK
17267	AD05338/28	ERR3439492	SB0263	EU1	Badger	2003	UK
17268	AD05373/26A	ERR3439493	SB0263	EU1	Badger	2003	UK
17269	AD05400/17	ERR3439494	SB0263	EU1	Badger	2003	UK
17270	AD05418	ERR3439495	SB0263	EU1	Badger	2004	UK
17271	AD0542928	ERR3439496	SB0263	EU1	Badger	2003	UK
17272	AD0543224	ERR3439497	SB0272	EU1	Badger	2003	UK
17273	AD0543426	ERR3439498	SB2585	EU1	Badger	2004	UK
17274	AD05479/17	ERR3439499	SB0263	EU1	Badger	2003	UK
17275	AD05481/16	ERR3439500	SB0263	EU1	Badger	2003	UK
17276	AD05483/28B	ERR3439502	SB0263	EU1	Badger	2003	UK
17277	AD05485/16	ERR5087443	SB0263	EU1	Badger	2003	UK
17278	AD05486/16	ERR4188332	SB0263	EU1	Badger	2003	UK
17279	AD05496/17	ERR3439505	SB0263	EU1	Badger	2003	UK
17280	AD05498/12	ERR3439506	SB0263	EU1	Badger	2003	UK
17281	AD05552/16	ERR3439507	SB0263	EU1	Badger	2003	UK
17282	AD05571/17	ERR3439508	SB0263	EU1	Badger	2003	UK
17283	AD05608/27	ERR4188336	SB0263	EU1	Badger	2003	UK
17284	AD05620/26	ERR3439510	SB0263	EU1	Badger	2003	UK
17285	AD05652/16	ERR3439512	SB0263	EU1	Badger	2003	UK
17286	AD05657/26	ERR3439513	SB0263	EU1	Badger	2003	UK
17287	AD05665/24	ERR3439514	SB0263	EU1	Badger	2003	UK
17288	AD05666/26	ERR3439515	SB0263	EU1	Badger	2003	UK
17289	AD05670/12	ERR3439516	SB0263	EU1	Badger	2003	UK
17290	AD05692STA	ERR3439517	SB0263	EU1	Badger	2004	UK
17291	AD0569427	ERR3439518	SB0140	EU1	Badger	2004	UK
17292	AD0569712	ERR3439519	SB0141	EU1	Badger	2004	UK
17293	AD05705/28	ERR3439520	SB0263	EU1	Badger	2003	UK
17294	AD05709/24	ERR3439521	SB0263	EU1	Badger	2003	UK
17295	AD05713/28	ERR3439523	SB0263	EU1	Badger	2003	UK
17296	AD05721/28	ERR3439525	SB0263	EU1	Badger	2003	UK
17297	AD05724/26	ERR3439526	SB0140	EU1	Badger	2003	UK
17298	AD05727/27	ERR3439527	SB2618	EU1	Badger	2003	UK
17299	AD05728/27	ERR3439528	SB0263	EU1	Badger	2003	UK
17300	AD05732/24	ERR3439529	SB0263	EU1	Badger	2003	UK
17301	AD05734/16	ERR3439530	SB0263	EU1	Badger	2003	UK
17302	AD05737/12	ERR3439531	SB0263	EU1	Badger	2003	UK
17303	AD05739/26	ERR3439532	SB0263	EU1	Badger	2003	UK
17304	AD05745/28	ERR3439533	SB0140	EU1	Badger	2003	UK
17305	AD05748/28	ERR3439534	SB0263	EU1	Badger	2003	UK
17306	AD05757/16	ERR3439535	SB1789	EU1	Badger	2003	UK
17307	AD05805/28	ERR3439538	SB0263	EU1	Badger	2003	UK
17308	AD05809/12	ERR3439539	SB0263	EU1	Badger	2003	UK
17309	AD05813/12	ERR3439540	SB0263	EU1	Badger	2003	UK
17310	AD05817/28	ERR3439541	SB2277	EU1	Badger	2003	UK
17311	AD0581812	ERR3439542	SB0140	EU1	Badger	2003	UK
17312	AD05824	ERR3439543	SB0263	EU1	Badger	2004	UK
17313	AD0584612	ERR3439544	SB0263	EU1	Badger	2004	UK
17314	AD0585124	ERR3439545	SB0263	EU1	Badger	2003	UK
17315	AD0585428	ERR3439546	SB0661	EU1	Badger	2003	UK
17316	AD0585612	ERR3439547	SB0263	EU1	Badger	2003	UK
17317	AD0585928A	ERR3439548	SB0263	EU1	Badger	2003	UK
17318	AD0587124	ERR3439549	SB0263	EU1	Badger	2003	UK
17319	AD0587326	ERR3439550	SB0263	EU1	Badger	2004	UK
17320	AD0587717	ERR3439551	SB2620	EU1	Badger	2004	UK
17321	AD0588824	ERR3439552	SB2611	EU1	Badger	2003	UK
17322	AD0591924	ERR3439553	SB0263	EU1	Badger	2003	UK
17323	AD05926/28	ERR3439554	SB0140	EU1	Badger	2003	UK
17324	AD05941/27	ERR3439555	SB0263	EU1	Badger	2003	UK
17325	AD05943/26	ERR3439556	SB0263	EU1	Badger	2003	UK
17326	AD05946/24	ERR3439557	SB0263	EU1	Badger	2003	UK
17327	AD0595826	ERR3439558	SB0129	EU1	Badger	2004	UK
17328	AD0596327	ERR3439559	SB2623	EU1	Badger	2004	UK
17329	AD0598217	ERR3439560	SB2584	EU1	Badger	2004	UK
17330	AD0598412	ERR3439561	SB0263	EU1	Badger	2004	UK
17331	AD05985BW	ERR3439562	SB0263	EU1	Badger	2004	UK
17332	AD05985LN	ERR3439563	SB0263	EU1	Badger	2004	UK
17333	AD06011/16	ERR3439564	SB0129	EU1	Badger	2003	UK
17334	AD06023/12	ERR3439565	SB0129	EU1	Badger	2003	UK
17335	AD06037/16	ERR3439569	SB0263	EU1	Badger	2003	UK
17336	AD06042/27	ERR3439570	SB0140	EU1	Badger	2003	UK
17337	AD06062/27	ERR3439572	SB0140	EU1	Badger	2003	UK
17338	AD06082/17	ERR3439574	SB2636	EU1	Badger	2003	UK
17339	AD0609012	ERR3439575	SB0263	EU1	Badger	2004	UK
17340	AD0612016	ERR3439576	SB0129	EU1	Badger	2004	UK
17341	AD06128/12	ERR3439577	SB0129	EU1	Badger	2003	UK
17342	AD06132/12	ERR3439578	SB0129	EU1	Badger	2003	UK
17343	AD06139/27	ERR3439579	SB0140	EU1	Badger	2003	UK
17344	AD06207/12	ERR3439583	SB0129	EU1	Badger	2003	UK
17345	AD0621928	ERR3439585	SB0140	EU1	Badger	2004	UK
17346	AD0625828	ERR3439409	SB0263	EU1	Badger	2004	UK
17347	AD0626117	ERR3439428	SB0263	EU1	Badger	2004	UK
17348	AD0626912	ERR3439589	SB0140	EU1	Badger	2004	UK
17349	AD0627427	ERR3439590	SB0263	EU1	Badger	2004	UK
17350	AD0627816	ERR3439591	SB0129	EU1	Badger	2004	UK
17351	AD0628422	ERR3439592	SB2625	EU1	Badger	2004	UK
17352	AD06292LN	ERR3439593	SB0263	EU1	Badger	2004	UK
17353	AD0630016	ERR3439594	SB0140	EU1	Badger	2004	UK
17354	AD0634627	ERR3439595	SB0263	EU1	Badger	2005	UK
17355	AD0636528	ERR3439596	SB0140	EU1	Badger	2004	UK
17356	AD0637512	ERR3439597	SB0263	EU1	Badger	2004	UK
17357	AD0637717	ERR3439598	SB2621	EU1	Badger	2004	UK
17358	AD0637826BW	ERR3439599	SB0140	EU1	Badger	2004	UK
17359	AD0638112	ERR3439600	SB0140	EU1	Badger	2004	UK
17360	AD0638612	ERR3439601	SB0140	EU1	Badger	2004	UK
17361	AD0639428	ERR3439602	SB0140	EU1	Badger	2004	UK
17362	AD06408	ERR3439603	SB1788	EU1	Badger	2004	UK
17363	AD0641327	ERR3439604	SB0140	EU1	Badger	2004	UK
17364	AD0641426	ERR3439605	SB0263	EU1	Badger	2004	UK
17365	AD06415STA	ERR3439269	SB0263	EU1	Badger	2004	UK
17366	AD0641626	ERR3439237	SB0263	EU1	Badger	2004	UK
17367	AD0641712	ERR3439286	SB0263	EU1	Badger	2004	UK
17368	AD00642726	ERR3439297	SB0140	EU1	Badger	2004	UK
17369	AD0644327	ERR3439302	SB0263	EU1	Badger	2004	UK
17370	AD06448STA	ERR3439303	SB0263	EU1	Badger	2004	UK
17371	AD0644912	ERR3439307	SB0263	EU1	Badger	2004	UK
17372	AD06451LN	ERR3439319	SB0263	EU1	Badger	2004	UK
17373	AD0646512	ERR3439320	SB0140	EU1	Badger	2004	UK
17374	AD0647628	ERR3439335	SB0140	EU1	Badger	2004	UK
17375	AD0648112	ERR3439342	SB0263	EU1	Badger	2004	UK
17376	AD06485LN	ERR3439351	SB0263	EU1	Badger	2004	UK
17377	AD0648628	ERR3439361	SB0140	EU1	Badger	2004	UK
17378	AD0648816	ERR3439371	SB0140	EU1	Badger	2004	UK
17379	AD0649127	ERR3468419	SB0263	EU1	Badger	2004	UK
17380	AD0649227	ERR3468427	SB0140	EU1	Badger	2004	UK
17381	AD06498LN	ERR3468443	SB0263	EU1	Badger	2004	UK
17382	AD0650027	ERR3468451	SB0140	EU1	Badger	2004	UK
17383	AD0652512	ERR3468459	SB0263	EU1	Badger	2004	UK
17384	AD0653726	ERR3468467	SB0263	EU1	Badger	2004	UK
17385	AD0660127BW	ERR3468475	SB0129	EU1	Badger	2005	UK
17386	AD0661316	ERR3468483	SB0129	EU1	Badger	2005	UK
17387	AD0662717	ERR3468491	SB0263	EU1	Badger	2005	UK
17388	AD06721S211	ERR3468499	SB0957	EU1	Badger	2004	UK
17389	AD06769LN	ERR3468507	SB0263	EU1	Badger	2004	UK
17390	AD06783BW	ERR3468420	SB0263	EU1	Badger	2004	UK
17391	AD06784STA	ERR3468428	SB0263	EU1	Badger	2004	UK
17392	AD0679126	ERR3468436	SB0263	EU1	Badger	2004	UK
17393	AD0679926	ERR3468444	SB0263	EU1	Badger	2004	UK
17394	AD0680617	ERR3468452	SB0263	EU1	Badger	2004	UK
17395	AD06814STA	ERR3468460	SB0263	EU1	Badger	2004	UK
17396	AD0682027	ERR3468468	SB0140	EU1	Badger	2004	UK
17397	AD0682427	ERR3468476	SB0140	EU1	Badger	2004	UK
17398	AD06829STA	ERR3468484	SB0263	EU1	Badger	2004	UK
17399	AD06843	ERR3468492	SB0263	EU1	Badger	2004	UK
17400	AD06850	ERR3468500	SB0263	EU1	Badger	2004	UK
17401	AD06918	ERR3468508	SB2612	EU1	Badger	2004	UK
17402	AD06947	ERR3468421	SB0263	EU1	Badger	2004	UK
17403	AD0694826	ERR3468429	SB0263	EU1	Badger	2004	UK
17404	AD0700226	ERR3468437	SB0263	EU1	Badger	2004	UK
17405	AD0701917	ERR3468445	SB0263	EU1	Badger	2004	UK
17406	AD0702217	ERR3468453	SB0957	EU1	Badger	2004	UK
17407	AD0705721	ERR3468461	SB0957	EU1	Badger	2005	UK
17408	AD0708216	ERR3468469	SB0129	EU1	Badger	2005	UK
17409	AD0708316BW	ERR3468477	SB0129	EU1	Badger	2005	UK
17410	AD0710817	ERR3468485	SB0129	EU1	Badger	2004	UK
17411	AD07159BW	ERR3468493	SB0263	EU1	Badger	2004	UK
17412	AD07159LN	ERR3468501	SB0263	EU1	Badger	2004	UK
17413	AD07190S205	ERR3468509	SB0263	EU1	Badger	2004	UK
17414	AD0720124	ERR3468422	SB0957	EU1	Badger	2003	UK
17415	AD0725512	ERR3468430	SB0263	EU1	Badger	2004	UK
17416	AD07259LN	ERR3468438	SB0263	EU1	Badger	2004	UK
17417	AD0726112	ERR3468446	SB0263	EU1	Badger	2004	UK
17418	AD07264LN	ERR3468454	SB0263	EU1	Badger	2004	UK
17419	AD07266	ERR3468462	SB0263	EU1	Badger	2004	UK
17420	AD07267LN	ERR3468470	SB0263	EU1	Badger	2004	UK
17421	AD0727027	ERR3468478	SB0263	EU1	Badger	2004	UK
17422	AD0730516	ERR3468494	SB0263	EU1	Badger	2004	UK
17423	AD07307LN	ERR3468502	SB0263	EU1	Badger	2004	UK
17424	AD0731817	ERR3468510	SB0263	EU1	Badger	2004	UK
17425	AD0732912	ERR3468423	SB0263	EU1	Badger	2004	UK
17426	AD0737826	ERR3468431	SB0957	EU1	Badger	2004	UK
17427	AD0740012	ERR3468439	SB0957	EU1	Badger	2004	UK
17428	AD0741712	ERR3468447	SB0263	EU1	Badger	2004	UK
17429	AD0742512	ERR3468455	SB0263	EU1	Badger	2004	UK
17430	AD0743026	ERR3468463	SB0263	EU1	Badger	2004	UK
17431	AD0743416	ERR3468471	SB0140	EU1	Badger	2003	UK
17432	AD0747616	ERR3468479	SB0263	EU1	Badger	2004	UK
17433	AD07488/16	ERR3468487	SB0263	EU1	Badger	2003	UK
17434	AD0754017	ERR3468495	SB0129	EU1	Badger	2004	UK
17435	AD07555/16	ERR5162119	SB0263	EU1	Badger	2003	UK
17436	AD0756527	ERR3468511	SB0140	EU1	Badger	2003	UK
17437	AD0758428	ERR3468424	SB0957	EU1	Badger	2003	UK
17438	AD0760412	ERR3468440	SB0263	EU1	Badger	2004	UK
17439	AD0760712	ERR3468448	SB0140	EU1	Badger	2004	UK
17440	AD07656/24	ERR3468456	SB0263	EU1	Badger	2003	UK
17441	AD07694/16	ERR3468464	SB0263	EU1	Badger	2003	UK
17442	AD07702	ERR3468472	SB0263	EU1	Badger	2004	UK
17443	AD0772524	ERR3468480	SB0263	EU1	Badger	2004	UK
17444	AD0778016	ERR3468496	SB0263	EU1	Badger	2003	UK
17445	AD0778828	ERR3468504	SB0263	EU1	Badger	2003	UK
17446	AD0779528	ERR3468512	SB0957	EU1	Badger	2003	UK
17447	AD0779627	ERR3468425	SB0140	EU1	Badger	2004	UK
17448	AD07807	ERR3468441	SB0140	EU1	Badger	2004	UK
17449	AD07880LN	ERR3468449	SB0263	EU1	Badger	2004	UK
17450	AD0789024	ERR3468457	SB0263	EU1	Badger	2004	UK
17451	AD0789826	ERR3468465	SB0263	EU1	Badger	2004	UK
17452	AD0790026	ERR3468473	SB0263	EU1	Badger	2004	UK
17453	AD07909/28	ERR3468481	SB0263	EU1	Badger	2003	UK
17454	AD0793827	ERR3468489	SB0263	EU1	Badger	2004	UK
17455	AD0794112	ERR3468497	SB0263	EU1	Badger	2003	UK
17456	AD07963/16	ERR3468505	SB0263	EU1	Badger	2003	UK
17457	AD07989/28	ERR4188197	SB0263	EU1	Badger	2003	UK
17458	AD0802927	ERR3468513	SB0957	EU1	Badger	2005	UK
17459	AD0813827	ERR3468442	SB0129	EU1	Badger	2005	UK
17460	AD0814316	ERR3468450	SB0263	EU1	Badger	2004	UK
17461	AD0815427	ERR3468458	SB0263	EU1	Badger	2005	UK
17462	AD92695/16	ERR3468466	SB0129	EU1	Badger	2002	UK
17463	AD92747	ERR3468474	SB0129	EU1	Badger	2002	UK
17464	PW50410/22F1	ERR3468482	SB0145	EU1	Badger	2000	UK
17465	PW51320/00	ERR3468490	SB0140	EU1	Badger	2000	UK
17466	PW51518/22F1	ERR3468506	SB0140	EU1	Badger	2000	UK
17467	PW51521/27F1	ERR3468514	SB0140	EU1	Badger	2000	UK
17468	PW51581/22F1	ERR3468515	SB0140	EU1	Badger	2000	UK
17469	PW51681/00	ERR4188193	SB0140	EU1	Badger	2000	UK
17470	PW51694/27F1	ERR3468531	SB0140	EU1	Badger	2000	UK
17471	PW51835/22F1	ERR4188200	SB0140	EU1	Badger	2000	UK
17472	PW51924/00	ERR3468539	SB0140	EU1	Badger	2000	UK
17473	PW 52211 LN	ERR3468547	SB0140	EU1	Badger	2001	UK
17474	PW 52266 LN	ERR3468555	SB0140	EU1	Badger	2001	UK
17475	PW 52473 LN	ERR3468563	SB0140	EU1	Badger	2000	UK
17476	PW 52496 BW	ERR3468571	SB0140	EU1	Badger	2001	UK
17477	PW 52496 LN	ERR3468579	SB0140	EU1	Badger	2001	UK
17478	PW 52496 U	ERR3468587	SB0140	EU1	Badger	2001	UK
17479	PW 52497 LN	ERR3468595	SB0140	EU1	Badger	2001	UK
17480	PW 52498 LN	ERR3468603	SB0140	EU1	Badger	2001	UK
17481	PW5255227	ERR3468516	SB0274	EU1	Badger	2000	UK
17482	PW53023/28	ERR3468532	SB0274	EU1	Badger	2002	UK
17483	PW53090/22	ERR3468540	SB0274	EU1	Badger	2002	UK
17484	PW53114/28	ERR3468548	SB0274	EU1	Badger	2002	UK
17485	PW53115/28	ERR3468556	SB0274	EU1	Badger	2002	UK
17486	PW54039/22	ERR3468564	SB0145	EU1	Badger	2002	UK
17487	PW54051/16	ERR3468572	SB0274	EU1	Badger	2002	UK
17488	PW54052/16	ERR3468580	SB0274	EU1	Badger	2002	UK
17489	PW54079	ERR3468588	SB0274	EU1	Badger	2002	UK
17490	PW54092	ERR3468596	SB0145	EU1	Badger	2002	UK
17491	PW54109/28	ERR3468604	SB0274	EU1	Badger	2002	UK
17492	PW54111/22	ERR3468517	SB0274	EU1	Badger	2002	UK
17493	PW54112/16	ERR3468525	SB0274	EU1	Badger	2002	UK
17494	PW54160	ERR3468533	SB0145	EU1	Badger	2002	UK
17495	PW54194	ERR3468541	SB0145	EU1	Badger	2002	UK
17496	PW54219/28	ERR3468557	SB0274	EU1	Badger	2002	UK
17497	PW54230/16	ERR3468565	SB0274	EU1	Badger	2002	UK
17498	PW54234	ERR3468573	SB0140	EU1	Badger	2002	UK
17499	PW54234BW	ERR3468581	SB0140	EU1	Badger	2002	UK
17500	PW54235	ERR3468589	SB0140	EU1	Badger	2002	UK
17501	PW54236/22	ERR3468597	SB0145	EU1	Badger	2002	UK
17502	PW54238	ERR3468605	SB0145	EU1	Badger	2002	UK
17503	PW54244	ERR3468518	SB0140	EU1	Badger	2002	UK
17504	PW54461	ERR3468526	SB0140	EU1	Badger	2002	UK
17505	PW54463	ERR3468534	SB0140	EU1	Badger	2002	UK
17506	PW54479/16	ERR3468542	SB0274	EU1	Badger	2002	UK
17507	PW54512	ERR3468558	SB0140	EU1	Badger	2002	UK
17508	PW54515/28	ERR3468566	SB0274	EU1	Badger	2002	UK
17509	PW54547	ERR3468574	SB0145	EU1	Badger	2002	UK
17510	PW54608/22	ERR3468582	SB0140	EU1	Badger	2002	UK
17511	PW54611	ERR3468590	SB0145	EU1	Badger	2002	UK
17512	PW54611BW	ERR3468598	SB0145	EU1	Badger	2002	UK
17513	PW54646	ERR3468606	SB0140	EU1	Badger	2002	UK
17514	PW54646BW	ERR3468519	SB0140	EU1	Badger	2002	UK
17515	PW54647	ERR3468527	SB0140	EU1	Badger	2002	UK
17516	PW54648/22	ERR3468543	SB0140	EU1	Badger	2002	UK
17517	PW54650BW	ERR3468559	SB0140	EU1	Badger	2002	UK
17518	PW54687/28	ERR3468567	SB0274	EU1	Badger	2002	UK
17519	PW54953	ERR3468575	SB0140	EU1	Badger	2002	UK
17520	PW54987	ERR3468591	SB0145	EU1	Badger	2002	UK
17521	PW54987BW	ERR3468599	SB0145	EU1	Badger	2002	UK
17522	PW55002/28	ERR3468520	SB0140	EU1	Badger	2002	UK
17523	PW55032/28	ERR3468536	SB0140	EU1	Badger	2002	UK
17524	PW5504321	ERR3468552	SB0145	EU1	Badger	2003	UK
17525	PW5511928	ERR3468560	SB0140	EU1	Badger	2004	UK
17526	PW55161/22	ERR3468568	SB0140	EU1	Badger	2002	UK
17527	PW55216	ERR4188237	SB0140	EU1	Badger	2002	UK
17528	PW55220	ERR3468576	SB0140	EU1	Badger	2002	UK
17529	PW55232	ERR3468592	SB0140	EU1	Badger	2002	UK
17530	PW55236	ERR3468600	SB0140	EU1	Badger	2002	UK
17531	PW55270/28	ERR3468608	SB0140	EU1	Badger	2002	UK
17532	PW55295/22	ERR3468521	SB0140	EU1	Badger	2002	UK
17533	PW55360/22	ERR3468537	SB0140	EU1	Badger	2002	UK
17534	PW55371	ERR3468545	SB0140	EU1	Badger	2002	UK
17535	PW55402/22	ERR3468553	SB0140	EU1	Badger	2002	UK
17536	PW55410	ERR3468569	SB0140	EU1	Badger	2002	UK
17537	PW55432	ERR3468585	SB0140	EU1	Badger	2002	UK
17538	PW55436	ERR3468593	SB0140	EU1	Badger	2002	UK
17539	PW55441	ERR4188347	SB0140	EU1	Badger	2002	UK
17540	PW55482	ERR3468538	SB0140	EU1	Badger	2002	UK
17541	PW55495	ERR3468546	SB0140	EU1	Badger	2002	UK
17542	PW55511	ERR3468554	SB0140	EU1	Badger	2002	UK
17543	PW55567	ERR3468562	SB0140	EU1	Badger	2002	UK
17544	PW55570	ERR3468570	SB0140	EU1	Badger	2002	UK
17545	PW55581	ERR3468586	SB0140	EU1	Badger	2002	UK
17546	PW55601	ERR3468594	SB0140	EU1	Badger	2002	UK
17547	PW55602	ERR3468602	SB0140	EU1	Badger	2002	UK
17548	PW55613	ERR3468610	SB0140	EU1	Badger	2002	UK
17549	PW55633	ERR3468611	SB0140	EU1	Badger	2002	UK
17550	PW55648	ERR5162123	SB0140	EU1	Badger	2002	UK
17551	PW55660	ERR3468627	SB0140	EU1	Badger	2002	UK
17552	PW55663	ERR4188219	SB0140	EU1	Badger	2002	UK
17553	PW55664	ERR3468635	SB0140	EU1	Badger	2002	UK
17554	PW55668	ERR3468651	SB0140	EU1	Badger	2002	UK
17555	PW55679	ERR3468667	SB0140	EU1	Badger	2002	UK
17556	PW55686	ERR3468675	SB0140	EU1	Badger	2002	UK
17557	PW55753	ERR3468683	SB0140	EU1	Badger	2002	UK
17558	PW55754	ERR3468691	SB0140	EU1	Badger	2002	UK
17559	PW55755	ERR3468699	SB0140	EU1	Badger	2002	UK
17560	PW55774	ERR3468620	SB0140	EU1	Badger	2002	UK
17561	PW55791	ERR3468628	SB0140	EU1	Badger	2002	UK
17562	PW5584121	ERR5162138	SB0140	EU1	Badger	2004	UK
17563	PW55932	ERR3468652	SB0140	EU1	Badger	2002	UK
17564	PW55941	ERR3468660	SB0140	EU1	Badger	2002	UK
17565	PW55963	ERR3468668	SB0140	EU1	Badger	2002	UK
17566	PW55985	ERR3468676	SB0140	EU1	Badger	2002	UK
17567	PW55989	ERR4188223	SB0140	EU1	Badger	2002	UK
17568	PW56004BW	ERR4188226	SB0140	EU1	Badger	2002	UK
17569	PW56012/26	ERR3468692	SB0140	EU1	Badger	2003	UK
17570	PW56118/21	ERR3468700	SB0140	EU1	Badger	2003	UK
17571	PW56135/21	ERR3468613	SB0140	EU1	Badger	2003	UK
17572	PW56168S230STA	ERR3468621	SB0140	EU1	Badger	2004	UK
17573	PW56192/21	ERR3468629	SB0274	EU1	Badger	2003	UK
17574	PW56193/24	ERR3468637	SB0274	EU1	Badger	2003	UK
17575	PW56282	ERR3468645	SB0140	EU1	Badger	2002	UK
17576	PW56292S239	ERR3468661	SB0140	EU1	Badger	2004	UK
17577	PW5630424	ERR4188377	SB0274	EU1	Badger	2003	UK
17578	PW5630521	ERR3468677	SB0274	EU1	Badger	2003	UK
17579	PW56434	ERR4188356	SB0140	EU1	Badger	2002	UK
17580	PW56472	ERR3468654	SB0140	EU1	Badger	2002	UK
17581	PW56614/22	ERR3468678	SB0140	EU1	Badger	2003	UK
17582	PW56642/22	ERR3468686	SB0140	EU1	Badger	2003	UK
17583	PW56655/22	ERR3468694	SB0140	EU1	Badger	2003	UK
17584	PW56708/28	ERR3468702	SB0145	EU1	Badger	2003	UK
17585	PW56765/16	ERR3468623	SB0140	EU1	Badger	2003	UK
17586	PW5691124	ERR4188364	SB0274	EU1	Badger	2003	UK
17587	PW56954/27	ERR3468647	SB0145	EU1	Badger	2003	UK
17588	PW5703322	ERR5162139	SB0274	EU1	Badger	2004	UK
17589	PW57057/22	ERR3468663	SB0140	EU1	Badger	2003	UK
17590	PW57084/24	ERR3468679	SB0145	EU1	Badger	2003	UK
17591	PW5713924BW	ERR3468695	SB0140	EU1	Badger	2004	UK
17592	PW5713924LN	ERR3468703	SB0140	EU1	Badger	2004	UK
17593	PW5715128	ERR3468616	SB0140	EU1	Badger	2004	UK
17594	PW58168/21	ERR3468632	SB0140	EU1	Badger	2003	UK
17595	PW58219/22	ERR3468648	SB0140	EU1	Badger	2003	UK
17596	PW58238	ERR3468656	SB0274	EU1	Badger	2004	UK
17597	PW58242/28	ERR3468664	SB0140	EU1	Badger	2003	UK
17598	PW5825224	ERR3468672	SB0140	EU1	Badger	2004	UK
17599	PW5826022	ERR3468680	SB0140	EU1	Badger	2004	UK
17600	PW58267/22	ERR3468688	SB0140	EU1	Badger	2003	UK
17601	PW5828927	ERR3468696	SB0140	EU1	Badger	2004	UK
17602	PW5831321	ERR3468704	SB0140	EU1	Badger	2004	UK
17603	PW5833221	ERR3468617	SB0140	EU1	Badger	2003	UK
17604	PW58345/21	ERR4188359	SB0140	EU1	Badger	2003	UK
17605	PW58358/28	ERR3468641	SB0274	EU1	Badger	2003	UK
17606	PW58368/22	ERR3468649	SB0140	EU1	Badger	2003	UK
17607	PW58374/22	ERR4188371	SB0140	EU1	Badger	2003	UK
17608	PW58384/22	ERR4188374	SB0140	EU1	Badger	2003	UK
17609	PW5838821	ERR3468673	SB0140	EU1	Badger	2004	UK
17610	PW58394/21	ERR3468681	SB0140	EU1	Badger	2003	UK
17611	PW5839521	ERR3468689	SB0140	EU1	Badger	2004	UK
17612	PW58427/22	ERR3468634	SB0140	EU1	Badger	2003	UK
17613	PW58453/21	ERR4188367	SB0140	EU1	Badger	2003	UK
17614	PW5845821BW	ERR3468650	SB0140	EU1	Badger	2004	UK
17615	PW5846321	ERR3468658	SB0140	EU1	Badger	2004	UK
17616	PW5847024	ERR3468666	SB0140	EU1	Badger	2004	UK
17617	PW5847024BW	ERR3468674	SB0140	EU1	Badger	2004	UK
17618	PW5847621	ERR3468682	SB0140	EU1	Badger	2004	UK
17619	PW58491/22	ERR4188380	SB0140	EU1	Badger	2003	UK
17620	PW5860827	ERR3468715	SB0140	EU1	Badger	2004	UK
17621	PW5861228	ERR3468723	SB0140	EU1	Badger	2004	UK
17622	PW58655	ERR3468731	SB0140	EU1	Badger	2004	UK
17623	PW5867824	ERR4188407	SB0140	EU1	Badger	2004	UK
17624	PW58680	ERR3468747	SB0140	EU1	Badger	2004	UK
17625	PW5868724	ERR3468755	SB0145	EU1	Badger	2004	UK
17626	PW5869521	ERR4188426	SB0140	EU1	Badger	2004	UK
17627	PW5869722	ERR4188432	SB0274	EU1	Badger	2004	UK
17628	PW5870422	ERR5162117	SB0274	EU1	Badger	2004	UK
17629	PW5873128BW	ERR3468783	SB0140	EU1	Badger	2004	UK
17630	PW5873128LN	ERR3468790	SB0140	EU1	Badger	2004	UK
17631	PW5874021	ERR4188383	SB0145	EU1	Badger	2004	UK
17632	PW5874224	ERR5162141	SB0140	EU1	Badger	2004	UK
17633	PW5874522	ERR4188394	SB0140	EU1	Badger	2004	UK
17634	PW58764	ERR4188410	SB0140	EU1	Badger	2004	UK
17635	PW5877921	ERR3468748	SB0140	EU1	Badger	2004	UK
17636	PW5878522	ERR3468763	SB0274	EU1	Badger	2004	UK
17637	PW5878522BW	ERR3468770	SB0274	EU1	Badger	2004	UK
17638	PW5878821	ERR4188437	SB0140	EU1	Badger	2004	UK
17639	PW5880928	ERR3468709	SB0140	EU1	Badger	2004	UK
17640	PW5881922	ERR3468717	SB0140	EU1	Badger	2004	UK
17641	PW5882128	ERR5162142	SB0274	EU1	Badger	2004	UK
17642	PW5882222	ERR4188404	SB0140	EU1	Badger	2004	UK
17643	PW5882721BW	ERR3468741	SB0140	EU1	Badger	2004	UK
17644	PW5882721LN	ERR3468749	SB0140	EU1	Badger	2004	UK
17645	PW5883921	ERR4188429	SB0140	EU1	Badger	2004	UK
17646	PW5885521	ERR4188435	SB0140	EU1	Badger	2004	UK
17647	PW5885924	ERR4188159	SB0140	EU1	Badger	2004	UK
17648	PW5886622	ERR5162129	SB0140	EU1	Badger	2004	UK
17649	PW5893621	ERR3468710	SB0140	EU1	Badger	2004	UK
17650	PW58939	ERR4188388	SB0140	EU1	Badger	2004	UK
17651	PW58954	ERR4188399	SB0140	EU1	Badger	2004	UK
17652	PW5895628	ERR3468734	SB0140	EU1	Badger	2004	UK
17653	PW58958STA	ERR3468742	SB0145	EU1	Badger	2004	UK
17654	PW59120S234	ERR3468750	SB0140	EU1	Badger	2004	UK
17655	PW59121S237	ERR5162146	SB0140	EU1	Badger	2004	UK
17656	PW59135S214	ERR3468765	SB0140	EU1	Badger	2004	UK
17657	PW5915716	ERR3468772	SB0140	EU1	Badger	2004	UK
17658	PW59797S202STA	ERR3468711	SB0140	EU1	Badger	2004	UK
17659	PW5980021LN	ERR4188402	SB0140	EU1	Badger	2004	UK
17660	PW5982821	ERR3468735	SB0140	EU1	Badger	2004	UK
17661	PW5993321	ERR3468743	SB0140	EU1	Badger	2004	UK
17662	PW5997528	ERR3468751	SB0140	EU1	Badger	2004	UK
17663	PW5998422	ERR3468759	SB0145	EU1	Badger	2004	UK
17664	PW5998622	ERR3468766	SB0145	EU1	Badger	2004	UK
17665	PW5998822	ERR3468773	SB0145	EU1	Badger	2004	UK
17666	AD00046	ERR3439222	SB0263	EU1	Badger	2000	UK
17667	AD00074	ERR3439467	SB0263	EU1	Badger	2000	UK
17668	AD00114/27	ERR3439230	SB0263	EU1	Badger	2000	UK
17669	AD00132/00BW	ERR3439566	SB0993	EU1	Badger	2000	UK
17670	AD00226	ERR3439481	SB0263	EU1	Badger	2000	UK
17671	AD00239	ERR3439223	SB0263	EU1	Badger	2000	UK
17672	AD00286	ERR3439224	SB2728	EU1	Badger	2000	UK
17673	AD00466/26	ERR3439568	SB0140	EU1	Badger	2000	UK
17674	AD00690/00LN	ERR3439571	SB0263	EU1	Badger	2000	UK
17675	AD00695/00 LN	ERR3439233	SB0140	EU1	Badger	2000	UK
17676	AD00709/00 LN	ERR3439234	SB2623	EU1	Badger	2000	UK
17677	AD00733/21	ERR3439586	SB0263	EU1	Badger	2000	UK
17678	AD00767/00LN	ERR3439587	SB0140	EU1	Badger	2000	UK
17679	AD00784/21	ERR3468794	SB0263	EU1	Badger	2000	UK
17680	AD00825/27	ERR3468712	SB0140	EU1	Badger	2000	UK
17681	AD00864/21	ERR3439236	SB0140	EU1	Badger	2000	UK
17682	AD001010/00LN	ERR3468736	SB0140	EU1	Badger	2000	UK
17683	AD01823/00 LN	ERR3439238	SB0129	EU1	Badger	2000	UK
17684	AD02447/00 BW	ERR4188339	SB0129	EU1	Badger	2000	UK
17685	AD02447/00 LN	ERR3439283	SB2727	EU1	Badger	2000	UK
17686	AD02447/00 U	ERR3439284	SB0129	EU1	Badger	2000	UK
17687	AD02945/00 LN	ERR3439309	SB0129	EU1	Badger	2000	UK
17688	AD04309	ERR3439364	SB0959	EU1	Badger	2002	UK
17689	AD04427	ERR3439382	SB0263	EU1	Badger	2002	UK
17690	AD05266/24B	ERR3439482	SB0263	EU1	Badger	2003	UK
17691	AD05715/24	ERR3439524	SB0263	EU1	Badger	2003	UK
17692	AD06036/27A	ERR3439567	SB0140	EU1	Badger	2003	UK
17693	AD06066/27	ERR3439573	SB0140	EU1	Badger	2003	UK
17694	AD06153/26	ERR3439580	SB0140	EU1	Badger	2003	UK
17695	AD06156/24	ERR3439581	SB0140	EU1	Badger	2003	UK
17696	AD06174/28	ERR3439582	SB0140	EU1	Badger	2003	UK
17697	AD06496STA	ERR3468435	SB0263	EU1	Badger	2004	UK
17698	AD0758728	ERR3468432	SB0263	EU1	Badger	2003	UK
17699	AD07799/17	ERR3468433	SB0129	EU1	Badger	2003	UK
17700	AD0805321BW	ERR3468426	SB0957	EU1	Badger	2005	UK
17701	AD0805321LN	ERR3468434	SB0957	EU1	Badger	2005	UK
17702	PW50474/00LN	ERR3439536	SB0140	EU1	Badger	1999	UK
17703	PW50489/00 LN	ERR3439225	SB0140	EU1	Badger	1999	UK
17704	PW50624	ERR3439226	SB0140	EU1	Badger	1999	UK
17705	PW50681	ERR3439227	SB0140	EU1	Badger	1999	UK
17706	PW50775	ERR3439228	SB0140	EU1	Badger	1999	UK
17707	PW50788	ERR3439537	SB0140	EU1	Badger	1999	UK
17708	PW51398/00 LN	ERR3468498	SB0140	EU1	Badger	2000	UK
17709	PW51684/00	ERR3468523	SB0140	EU1	Badger	2000	UK
17710	PW54960/16	ERR3468583	SB0274	EU1	Badger	2002	UK
17711	PW55302	ERR3468529	SB0140	EU1	Badger	2002	UK
17712	PW55573	ERR5162137	SB0140	EU1	Badger	2002	UK
17713	PW5833322	ERR3468625	SB0140	EU1	Badger	2003	UK
17714	PW5840122	ERR3468697	SB0140	EU1	Badger	2003	UK
17715	PW58426/22	ERR3468626	SB0140	EU1	Badger	2003	UK
17716	PW58500/22	ERR3468698	SB0140	EU1	Badger	2003	UK
17717	PW58505/22	ERR3468706	SB0140	EU1	Badger	2003	UK
17718	PW58507/22	ERR3468707	SB0140	EU1	Badger	2003	UK
17719	PW5878	ERR4188421	SB0274	EU1	Badger	2004	UK
17720	PW5878922 BW	ERR3468784	SB0274	EU1	Badger	2004	UK
17721	PW5878922 LN	ERR3468791	SB0274	EU1	Badger	2004	UK
17722	PW58906BW	ERR3468792	SB0054	EU1	Badger	2004	UK
17723	PW5933721	ERR4188171	SB0140	EU1	Badger	2004	UK
17724	610003795	ERR5162116	SB0263	EU1	Cattle	2000	UK
17725	16055304	ERR4187797	SB0263	EU1	Cattle	2002	UK
17726	16226006	ERR5162107	SB0129	EU1	Cattle	2006	UK
17727	61382000	ERR4188152	SB0263	EU1	Cattle	2000	UK
17728	14142603	ERR4188275	SB0263	EU1	Cattle	2003	UK
17729	21049805	ERR4187691	SB0129	EU1	Cattle	2005	UK
17730	61088001	ERR4188168	SB0129	EU1	Cattle	2001	UK
17731	61087801	ERR4188164	SB0129	EU1	Cattle	2001	UK
17732	61553300	ERR4187928	SB0129	EU1	Cattle	2000	UK
17733	61161801	ERR4188186	SB0129	EU1	Cattle	2001	UK
17734	61161901	ERR4188183	SB0129	EU1	Cattle	2001	UK
17735	61177901	ERR4188216	SB0129	EU1	Cattle	2001	UK
17736	16576104	ERR4187647	SB0129	EU1	Cattle	2004	UK
17737	61281003	ERR4188244	SB0129	EU1	Cattle	2003	UK
17738	16614805	ERR4188023	SB0129	EU1	Cattle	2005	UK
17739	21542007	ERR4187996	SB0263	EU1	Cattle	2007	UK
17740	21662403	ERR5162125	SB0140	EU1	Cattle	2003	UK
17741	16019406	ERR4188100	SB0263	EU1	Cattle	2005	UK
17742	16382703	ERR4188315	SB0140	EU1	Cattle	2002	UK
17743	61114901	ERR4187936	SB0673	EU1	Cattle	2001	UK
17744	21798206	ERR4188138	SB0274	EU1	Cattle	2006	UK
17745	21509306	ERR4188103	SB0263	EU1	Cattle	2005	UK
17746	61381700	ERR4188147	SB0263	EU1	Cattle	2000	UK
17747	61243200	ERR4188116	SB0263	EU1	Cattle	2000	UK
17748	61325500	ERR4188114	SB0263	EU1	Cattle	2000	UK
17749	61280700	ERR4188111	SB0263	EU1	Cattle	2000	UK
17750	16009106	ERR4188097	SB0263	EU1	Cattle	2005	UK
17751	12008006	ERR5162081	SB0263	EU1	Cattle	2006	UK
17752	16026806	ERR4187913	SB0263	EU1	Cattle	2006	UK
17753	61021007	ERR4187949	SB0263	EU1	Cattle	2006	UK
17754	61201600	ERR4188099	SB0263	EU1	Cattle	2000	UK
17755	16426804	ERR4187769	SB0263	EU1	Cattle	2004	UK
17756	61042099	ERR5162099	SB0140	EU1	Cattle	1999	UK
17757	61347200	ERR4188136	SB0263	EU1	Cattle	2000	UK
17758	61371400	ERR4188133	SB0134	Other	Cattle	2000	UK
17759	16438304	ERR4187787	SB0274	EU1	Cattle	2004	UK
17760	61201400	ERR4188096	SB0263	EU1	Cattle	2000	UK
17761	16223506	ERR4188074	SB0129	EU1	Cattle	2006	UK
17762	61494000	ERR4187918	SB0673	EU1	Cattle	2000	UK
17763	16415104	ERR4187740	SB0263	EU1	Cattle	2004	UK
17764	28078603	ERR4188303	SB0274	EU1	Cattle	2002	UK
17765	21670504	ERR4187690	SB0263	EU1	Cattle	2004	UK
17766	61243400	ERR4188108	SB0263	EU1	Cattle	2000	UK
17767	61022002	ERR4188224	SB0139	EU1	Cattle	2002	UK
17768	22065003	ERR4188176	SB0140	EU1	Cattle	2003	UK
17769	21519804	ERR4187772	SB0145	EU1	Cattle	2004	UK
17770	21086203	ERR4188430	SB0140	EU1	Cattle	2002	UK
17771	21232403	ERR4188263	SB0140	EU1	Cattle	2003	UK
17772	61239304	ERR4187680	SB0263	EU1	Cattle	2004	UK
17773	61446600	ERR4187889	SB0140	EU1	Cattle	2000	UK
17774	61171900	ERR5162108	SB0140	EU1	Cattle	2000	UK
17775	61172000	ERR4188092	SB0275	EU1	Cattle	2000	UK
17776	61076800	ERR4188070	SB0140	EU1	Cattle	2000	UK
17777	61021800	ERR4188063	SB0140	EU1	Cattle	2000	UK
17778	61140602	ERR4188282	SB0140	EU1	Cattle	2002	UK
17779	61360003	ERR4188279	SB0140	EU1	Cattle	2002	UK
17780	61462906	ERR4187885	SB0140	EU1	Cattle	2006	UK
17781	21792305	ERR4188090	SB0263	EU1	Cattle	2005	UK
17782	21796005	ERR4188057	SB0263	EU1	Cattle	2005	UK
17783	21792405	ERR5162105	SB0263	EU1	Cattle	2005	UK
17784	21025907	ERR4187967	SB0140	EU1	Cattle	2007	UK
17785	21792605	ERR4188061	SB0263	EU1	Cattle	2005	UK
17786	21792705	ERR5162101	SB0263	EU1	Cattle	2005	UK
17787	21023607	ERR4187963	SB0140	EU1	Cattle	2007	UK
17788	16247905	ERR4187760	SB0263	EU1	Cattle	2005	UK
17789	16278406	ERR4188110	SB2277	EU1	Cattle	2006	UK
17790	16503004	ERR4187854	SB0129	EU1	Cattle	2004	UK
17791	16011904	ERR4187733	SB0129	EU1	Cattle	2002	UK
17792	16012004	ERR4187736	SB0129	EU1	Cattle	2002	UK
17793	16012104	ERR4187739	SB0129	EU1	Cattle	2002	UK
17794	21173603	ERR4188188	SB0263	EU1	Cattle	2003	UK
17795	21121203	ERR4188349	SB0129	EU1	Cattle	2003	UK
17796	16318503	ERR4188165	SB0129	EU1	Cattle	2002	UK
17797	61348703	ERR4188161	SB0129	EU1	Cattle	2002	UK
17798	16318603	ERR4188169	SB0129	EU1	Cattle	2002	UK
17799	61348603	ERR4188157	SB0129	EU1	Cattle	2002	UK
17800	16249906	ERR4188098	SB0129	EU1	Cattle	2006	UK
17801	28118705	ERR4188042	SB0129	EU1	Cattle	2005	UK
17802	16660005	ERR4188039	SB0129	EU1	Cattle	2005	UK
17803	16540605	ERR4187987	SB0129	EU1	Cattle	2005	UK
17804	21190705	ERR4187897	SB0129	EU1	Cattle	2005	UK
17805	61106305	ERR4187720	SB0129	EU1	Cattle	2005	UK
17806	61106205	ERR4187723	SB0129	EU1	Cattle	2005	UK
17807	16437903	ERR4187721	SB0129	EU1	Cattle	2002	UK
17808	16336405	ERR4187823	SB0129	EU1	Cattle	2005	UK
17809	16338305	ERR4187826	SB0129	EU1	Cattle	2005	UK
17810	21268003	ERR4188405	SB0129	EU1	Cattle	2002	UK
17811	16408703	ERR4187667	SB2725	EU1	Cattle	2003	UK
17812	21676103	ERR4188304	SB0129	EU1	Cattle	2003	UK
17813	21676203	ERR4188301	SB0129	EU1	Cattle	2003	UK
17814	21682803	ERR4188277	SB1252	EU1	Cattle	2003	UK
17815	21682903	ERR4188296	SB0129	EU1	Cattle	2003	UK
17816	21681703	ERR4188294	SB1252	EU1	Cattle	2003	UK
17817	21194903	ERR4188291	SB1252	EU1	Cattle	2003	UK
17818	21196203	ERR4188273	SB0129	EU1	Cattle	2003	UK
17819	21676303	ERR4188267	SB0129	EU1	Cattle	2003	UK
17820	21241705	ERR4187989	SB0129	EU1	Cattle	2005	UK
17821	21681603	ERR4188283	SB0129	EU1	Cattle	2003	UK
17822	21682203	ERR4188286	SB0272	EU1	Cattle	2003	UK
17823	14094106	ERR4188107	SB2277	EU1	Cattle	2006	UK
17824	61051103	ERR4188206	SB0129	EU1	Cattle	2003	UK
17825	16009303	ERR4188198	SB0129	EU1	Cattle	2003	UK
17826	16061403	ERR4188195	SB1252	EU1	Cattle	2003	UK
17827	61051003	ERR4188191	SB0129	EU1	Cattle	2003	UK
17828	61463606	ERR4188154	SB0140	EU1	Cattle	2006	UK
17829	21751704	ERR4187658	SB0129	EU1	Cattle	2004	UK
17830	16143305	ERR4187700	SB0129	EU1	Cattle	2005	UK
17831	21752004	ERR4187654	SB0129	EU1	Cattle	2004	UK
17832	21758304	ERR4187651	SB0129	EU1	Cattle	2004	UK
17833	16402105	ERR4187843	SB0129	EU1	Cattle	2005	UK
17834	61214206	ERR5162097	SB0129	EU1	Cattle	2006	UK
17835	16381805	ERR4187799	SB0129	EU1	Cattle	2005	UK
17836	16379205	ERR4187805	SB0129	EU1	Cattle	2005	UK
17837	21688505	ERR4187662	SB0129	EU1	Cattle	2005	UK
17838	21140605	ERR4187633	SB0129	EU1	Cattle	2005	UK
17839	61433202	ERR4188357	SB0129	EU1	Cattle	2002	UK
17840	61188405	ERR4187666	SB0129	EU1	Cattle	2005	UK
17841	16226906	ERR4188069	SB0129	EU1	Cattle	2006	UK
17842	16008804	ERR4187727	SB0129	EU1	Cattle	2002	UK
17843	21684103	ERR4188338	SB0129	EU1	Cattle	2003	UK
17844	61287002	ERR4188306	SB0129	EU1	Cattle	2002	UK
17845	16012804	ERR4187748	SB0129	EU1	Cattle	2002	UK
17846	16322505	ERR4187802	SB0129	EU1	Cattle	2005	UK
17847	16021907	ERR4187952	SB0274	EU1	Cattle	2006	UK
17848	16226306	ERR4188067	SB0129	EU1	Cattle	2006	UK
17849	16223706	ERR4188062	SB0134	Other	Cattle	2006	UK
17850	16336105	ERR4187821	SB0129	EU1	Cattle	2005	UK
17851	16226206	ERR5162104	SB0129	EU1	Cattle	2006	UK
17852	16377805	ERR4187811	SB0263	EU1	Cattle	2005	UK
17853	12110406	ERR4188104	SB0263	EU1	Cattle	2006	UK
17854	16180606	ERR4188024	SB0263	EU1	Cattle	2006	UK
17855	16185206	ERR4188026	SB0263	EU1	Cattle	2006	UK
17856	61098306	ERR4187966	SB0263	EU1	Cattle	2006	UK
17857	61258905	ERR4187929	SB0263	EU1	Cattle	2005	UK
17858	61258405	ERR4187933	SB0263	EU1	Cattle	2005	UK
17859	16413705	ERR4187865	SB0263	EU1	Cattle	2005	UK
17860	16337406	ERR4187927	SB0673	EU1	Cattle	2006	UK
17861	16408404	ERR4187754	SB0263	EU1	Cattle	2004	UK
17862	21643104	ERR4187653	SB0263	EU1	Cattle	2004	UK
17863	16301205	ERR4187741	SB0140	EU1	Cattle	2005	UK
17864	14049805	ERR4187860	SB0263	EU1	Cattle	2005	UK
17865	21206305	ERR4187937	SB0263	EU1	Cattle	2005	UK
17866	21172903	ERR4188385	SB0263	EU1	Cattle	2003	UK
17867	22154403	ERR4188320	SB0263	EU1	Cattle	2002	UK
17868	16521605	ERR4187940	SB0274	EU1	Cattle	2005	UK
17869	16027806	ERR4187919	SB0263	EU1	Cattle	2006	UK
17870	16009006	ERR4188115	SB0263	EU1	Cattle	2005	UK
17871	12007806	ERR4188137	SB0263	EU1	Cattle	2005	UK
17872	16027206	ERR4187909	SB0263	EU1	Cattle	2006	UK
17873	12008206	ERR4187891	SB0263	EU1	Cattle	2005	UK
17874	21522606	ERR4188150	SB0263	EU1	Cattle	2005	UK
17875	16005806	ERR4188129	SB0263	EU1	Cattle	2005	UK
17876	61009606	ERR4188145	SB0263	EU1	Cattle	2005	UK
17877	21524206	ERR4188156	SB0263	EU1	Cattle	2005	UK
17878	16014606	ERR4188126	SB0263	EU1	Cattle	2005	UK
17879	21523806	ERR4187887	SB0263	EU1	Cattle	2005	UK
17880	21524006	ERR4188148	SB0263	EU1	Cattle	2005	UK
17881	16007206	ERR4188106	SB0263	EU1	Cattle	2005	UK
17882	21524706	ERR4188142	SB0263	EU1	Cattle	2005	UK
17883	16020006	ERR4188109	SB0263	EU1	Cattle	2005	UK
17884	21761303	ERR4188417	SB0263	EU1	Cattle	2002	UK
17885	16316703	ERR4188411	SB0263	EU1	Cattle	2002	UK
17886	21761203	ERR4188408	SB0263	EU1	Cattle	2002	UK
17887	16204603	ERR4188192	SB0263	EU1	Cattle	2003	UK
17888	22003307	ERR4187960	SB0959	EU1	Cattle	2006	UK
17889	21582207	ERR4188002	SB0263	EU1	Cattle	2007	UK
17890	28131204	ERR4187725	SB0263	EU1	Cattle	2004	UK
17891	21827206	ERR4187924	SB0263	EU1	Cattle	2006	UK
17892	16329204	ERR4187694	SB0263	EU1	Cattle	2004	UK
17893	160504233	ERR4187867	SB0263	EU1	Cattle	2005	UK
17894	21659104	ERR4187676	SB0263	EU1	Cattle	2004	UK
17895	14077205	ERR4187614	SB0263	EU1	Cattle	2005	UK
17896	21142205	ERR4187609	SB0263	EU1	Cattle	2005	UK
17897	21675305	ERR4187605	SB0263	EU1	Cattle	2005	UK
17898	21016105	ERR4187677	SB0263	EU1	Cattle	2004	UK
17899	21689903	ERR4188318	SB0263	EU1	Cattle	2003	UK
17900	16088904	ERR4187817	SB0134	Other	Cattle	2004	UK
17901	16019006	ERR4188112	SB0263	EU1	Cattle	2005	UK
17902	61119906	ERR4187975	SB0263	EU1	Cattle	2006	UK
17903	16314605	ERR4187788	SB0263	EU1	Cattle	2005	UK
17904	12124706	ERR4188121	SB0263	EU1	Cattle	2006	UK
17905	21793305	ERR4188087	SB0263	EU1	Cattle	2005	UK
17906	21792005	ERR4188064	SB0263	EU1	Cattle	2005	UK
17907	16085106	ERR4187955	SB0134	Other	Cattle	2006	UK
17908	21795605	ERR4188076	SB0263	EU1	Cattle	2005	UK
17909	21795905	ERR4188058	SB0263	EU1	Cattle	2005	UK
17910	28030007	ERR4187999	SB0140	EU1	Cattle	2007	UK
17911	16248005	ERR4187757	SB0263	EU1	Cattle	2005	UK
17912	21634806	ERR4188015	SB0263	EU1	Cattle	2006	UK
17913	61148103	ERR5162143	SB0263	EU1	Cattle	2003	UK
17914	21635205	ERR5162053	SB0263	EU1	Cattle	2005	UK
17915	21210405	ERR4187947	SB0957	EU1	Cattle	2005	UK
17916	16592305	ERR4188009	SB0957	EU1	Cattle	2005	UK
17917	16593005	ERR4188012	SB0957	EU1	Cattle	2005	UK
17918	21317203	ERR4187683	SB0263	EU1	Cattle	2003	UK
17919	21804603	ERR4187689	SB0263	EU1	Cattle	2003	UK
17920	21315703	ERR4187679	SB0263	EU1	Cattle	2003	UK
17921	21693403	ERR4188344	SB0140	EU1	Cattle	2003	UK
17922	21693503	ERR4188346	SB0263	EU1	Cattle	2003	UK
17923	160400617	ERR4187758	SB0957	EU1	Cattle	2003	UK
17924	21786403	ERR4187615	SB0957	EU1	Cattle	2003	UK
17925	21786103	ERR4187606	SB0957	EU1	Cattle	2003	UK
17926	21786203	ERR4187610	SB0957	EU1	Cattle	2003	UK
17927	16296705	ERR4187711	SB0263	EU1	Cattle	2005	UK
17928	21794503	ERR4187638	SB0263	EU1	Cattle	2003	UK
17929	21228105	ERR4187979	SB0957	EU1	Cattle	2005	UK
17930	21166605	ERR4187674	SB0263	EU1	Cattle	2005	UK
17931	21191403	ERR5162128	SB0263	EU1	Cattle	2003	UK
17932	21692303	ERR4188331	SB0263	EU1	Cattle	2003	UK
17933	21738003	ERR4188366	SB0263	EU1	Cattle	2003	UK
17934	16172903	ERR4188425	SB0263	EU1	Cattle	2003	UK
17935	21560005	ERR4187704	SB0263	EU1	Cattle	2005	UK
17936	16249405	ERR4187755	SB0263	EU1	Cattle	2005	UK
17937	16169506	ERR4188013	SB0263	EU1	Cattle	2006	UK
17938	21619904	ERR4187881	SB0263	EU1	Cattle	2004	UK
17939	61163305	ERR4187621	SB0263	EU1	Cattle	2005	UK
17940	21580304	ERR4187847	SB0263	EU1	Cattle	2004	UK
17941	21039804	ERR4187853	SB0263	EU1	Cattle	2004	UK
17942	21040304	ERR4187844	SB0263	EU1	Cattle	2004	UK
17943	28074506	ERR4187893	SB0263	EU1	Cattle	2006	UK
17944	28115304	ERR4187836	SB0263	EU1	Cattle	2004	UK
17945	21039704	ERR4187850	SB0263	EU1	Cattle	2004	UK
17946	16313106	ERR4187895	SB0263	EU1	Cattle	2006	UK
17947	21040004	ERR4187858	SB0140	EU1	Cattle	2004	UK
17948	61096507	ERR5162094	SB0957	EU1	Cattle	2007	UK
17949	21039904	ERR4187856	SB0263	EU1	Cattle	2004	UK
17950	21229203	ERR4188278	SB0263	EU1	Cattle	2003	UK
17951	21025106	ERR4188007	SB0263	EU1	Cattle	2006	UK
17952	16406405	ERR4187838	SB0140	EU1	Cattle	2005	UK
17953	21054304	ERR4187868	SB0263	EU1	Cattle	2004	UK
17954	61560903	ERR5162054	SB0140	EU1	Cattle	2003	UK
17955	61252203	ERR4188312	SB0263	EU1	Cattle	2002	UK
17956	21316103	ERR4187687	SB0263	EU1	Cattle	2003	UK
17957	21337805	ERR4188081	SB0263	EU1	Cattle	2005	UK
17958	21195504	ERR4187875	SB0263	EU1	Cattle	2004	UK
17959	28143504	ERR4187801	SB0272	EU1	Cattle	2004	UK
17960	16529705	ERR4187962	SB0263	EU1	Cattle	2005	UK
17961	16526505	ERR4187965	SB0263	EU1	Cattle	2005	UK
17962	28075505	ERR4187682	SB0263	EU1	Cattle	2005	UK
17963	16529405	ERR4187954	SB0263	EU1	Cattle	2005	UK
17964	16529605	ERR4187958	SB0263	EU1	Cattle	2005	UK
17965	16025806	ERR5162079	SB0140	EU1	Cattle	2006	UK
17966	21283105	ERR4188003	SB0263	EU1	Cattle	2005	UK
17967	12008407	ERR4187978	SB0263	EU1	Cattle	2007	UK
17968	22116703	ERR4188240	SB0140	EU1	Cattle	2003	UK
17969	61521303	ERR4187675	SB0263	EU1	Cattle	2003	UK
17970	61084110	ERR4188027	SB0275	EU1	Cattle	2010	UK
17971	61426704	ERR4187665	SB0263	EU1	Cattle	2004	UK
17972	21291603	ERR4188308	SB0263	EU1	Cattle	2003	UK
17973	16096706	ERR5162087	SB0263	EU1	Cattle	2006	UK
17974	61486603	ERR4188305	SB0263	EU1	Cattle	2003	UK
17975	14110105	ERR5162047	SB0140	EU1	Cattle	2005	UK
17976	61015204	ERR4187742	SB0274	EU1	Cattle	2004	UK
17977	16011304	ERR4187731	SB0274	EU1	Cattle	2002	UK
17978	22122803	ERR4188387	SB0274	EU1	Cattle	2003	UK
17979	61006002	ERR5162124	SB0274	EU1	Cattle	2001	UK
17980	61148202	ERR4188250	SB0274	EU1	Cattle	2002	UK
17981	21782006	ERR4188124	SB0274	EU1	Cattle	2006	UK
17982	61400003	ERR4188292	SB0263	EU1	Cattle	2003	UK
17983	21795105	ERR4188054	SB0263	EU1	Cattle	2005	UK
17984	16515405	ERR4187973	SB0145	EU1	Cattle	2005	UK
17985	21720206	ERR4188088	SB0274	EU1	Cattle	2006	UK
17986	14080706	ERR4188094	SB0274	EU1	Cattle	2006	UK
17987	21792105	ERR4188078	SB0263	EU1	Cattle	2005	UK
17988	21792205	ERR4188071	SB0263	EU1	Cattle	2005	UK
17989	21795505	ERR4188084	SB0263	EU1	Cattle	2005	UK
17990	21202004	ERR5162044	SB0140	EU1	Cattle	2004	UK
17991	16301006	ERR4188130	SB0140	EU1	Cattle	2006	UK
17992	16301106	ERR4188135	SB0140	EU1	Cattle	2006	UK
17993	16545904	ERR4187608	SB0140	EU1	Cattle	2004	UK
17994	22091003	ERR4188358	SB0140	EU1	Cattle	2003	UK
17995	22091103	ERR4188355	SB0140	EU1	Cattle	2003	UK
17996	21621606	ERR4188004	SB0140	EU1	Cattle	2006	UK
17997	16233806	ERR4188085	SB0263	EU1	Cattle	2006	UK
17998	21026607	ERR5162088	SB0140	EU1	Cattle	2007	UK
17999	16011806	ERR5162109	SB0140	EU1	Cattle	2005	UK
18000	16233206	ERR4188079	SB0140	EU1	Cattle	2006	UK
18001	16233906	ERR4188082	SB0140	EU1	Cattle	2006	UK
18002	61032606	ERR4187945	SB0140	EU1	Cattle	2006	UK
18003	14178704	ERR4187872	SB0140	EU1	Cattle	2004	UK
18004	16369805	ERR4187735	SB0274	EU1	Cattle	2005	UK
18005	21202404	ERR4187617	SB0140	EU1	Cattle	2004	UK
18006	12042206	ERR4187985	SB0140	EU1	Cattle	2006	UK
18007	61336904	ERR4187842	SB0140	EU1	Cattle	2004	UK
18008	21707903	ERR4188268	SB0140	EU1	Cattle	2003	UK
18009	21308305	ERR4188020	SB0140	EU1	Cattle	2005	UK
18010	21776605	ERR5162098	SB0140	EU1	Cattle	2005	UK
18011	21217003	ERR4188363	SB0274	EU1	Cattle	2003	UK
18012	21229305	ERR4187976	SB0140	EU1	Cattle	2005	UK
18013	21614904	ERR4187871	SB2277	EU1	Cattle	2004	UK
18014	16418804	ERR5162058	SB0140	EU1	Cattle	2004	UK
18015	61402604	ERR4187640	SB0140	EU1	Cattle	2004	UK
18016	21126304	ERR4187746	SB0140	EU1	Cattle	2004	UK
18017	21201904	ERR4187882	SB0140	EU1	Cattle	2004	UK
18018	21203604	ERR4187879	SB0140	EU1	Cattle	2004	UK
18019	16035407	ERR4187986	SB0140	EU1	Cattle	2007	UK
18020	16037107	ERR4187988	SB0140	EU1	Cattle	2007	UK
18021	16301206	ERR4188132	SB0140	EU1	Cattle	2006	UK
18022	21531004	ERR4187775	SB0162	EU1	Cattle	2004	UK
18023	21015404	ERR4187778	SB0140	EU1	Cattle	2004	UK
18024	21057604	ERR4187611	SB0140	EU1	Cattle	2004	UK
18025	16218504	ERR4187620	SB0140	EU1	Cattle	2004	UK
18026	61196204	ERR4187884	SB0140	EU1	Cattle	2004	UK
18027	21548104	ERR4187824	SB0140	EU1	Cattle	2004	UK
18028	22016006	ERR4188030	SB0140	EU1	Cattle	2006	UK
18029	21592406	ERR5162091	SB0140	EU1	Cattle	2006	UK
18030	14104906	ERR4188140	SB0140	EU1	Cattle	2006	UK
18031	12043607	ERR4188005	SB0140	EU1	Cattle	2007	UK
18032	28138804	ERR4187752	SB0140	EU1	Cattle	2004	UK
18033	21808706	ERR4187902	SB0140	EU1	Cattle	2006	UK
18034	16317806	ERR4187906	SB0140	EU1	Cattle	2006	UK
18035	14104506	ERR5162114	SB0140	EU1	Cattle	2006	UK
18036	14106906	ERR5162080	SB0140	EU1	Cattle	2006	UK
18037	16319706	ERR4187910	SB0140	EU1	Cattle	2006	UK
18038	21799806	ERR4188151	SB0140	EU1	Cattle	2006	UK
18039	21813506	ERR4187914	SB0140	EU1	Cattle	2006	UK
18040	16312806	ERR4187888	SB0140	EU1	Cattle	2006	UK
18041	14105206	ERR4188143	SB0140	EU1	Cattle	2006	UK
18042	21800006	ERR4188146	SB0140	EU1	Cattle	2006	UK
18043	16276206	ERR4188113	SB0140	EU1	Cattle	2006	UK
18044	21754005	ERR4187994	SB0140	EU1	Cattle	2005	UK
18045	21255305	ERR4187992	SB0140	EU1	Cattle	2005	UK
18046	21812606	ERR4187920	SB0140	EU1	Cattle	2006	UK
18047	22122003	ERR4188390	SB0140	EU1	Cattle	2003	UK
18048	16619005	ERR4188028	SB0140	EU1	Cattle	2005	UK
18049	16199606	ERR4188032	SB0140	EU1	Cattle	2006	UK
18050	28070306	ERR4188127	SB0140	EU1	Cattle	2006	UK
18051	21727606	ERR4188095	SB0140	EU1	Cattle	2006	UK
18052	28035506	ERR4188035	SB0140	EU1	Cattle	2006	UK
18053	16050504	ERR4187789	SB0140	EU1	Cattle	2002	UK
18054	16050604	ERR4187791	SB0140	EU1	Cattle	2002	UK
18055	16313105	ERR4187768	SB0140	EU1	Cattle	2005	UK
18056	16312905	ERR4187770	SB0140	EU1	Cattle	2005	UK
18057	16169505	ERR4187765	SB0140	EU1	Cattle	2005	UK
18058	21509905	ERR4187681	SB0140	EU1	Cattle	2005	UK
18059	16142103	ERR4188373	SB0140	EU1	Cattle	2003	UK
18060	16141903	ERR4188369	SB0140	EU1	Cattle	2003	UK
18061	16142203	ERR5162140	SB0140	EU1	Cattle	2003	UK
18062	61230405	ERR5162077	SB0140	EU1	Cattle	2005	UK
18063	16660205	ERR4188045	SB0140	EU1	Cattle	2005	UK
18064	21188203	ERR4188184	SB0140	EU1	Cattle	2003	UK
18065	61135705	ERR4187779	SB0140	EU1	Cattle	2005	UK
18066	61135405	ERR5162070	SB0140	EU1	Cattle	2005	UK
18067	61135805	ERR5162066	SB0140	EU1	Cattle	2005	UK
18068	21644504	ERR4187650	SB0140	EU1	Cattle	2004	UK
18069	21128004	ERR4187764	SB0140	EU1	Cattle	2004	UK
18070	21127004	ERR4187759	SB0140	EU1	Cattle	2004	UK
18071	21126704	ERR5162062	SB0140	EU1	Cattle	2004	UK
18072	21127504	ERR4187762	SB0140	EU1	Cattle	2004	UK
18073	21201104	ERR4187613	SB0140	EU1	Cattle	2004	UK
18074	16085806	ERR4187959	SB0140	EU1	Cattle	2006	UK
18075	21155104	ERR5162067	SB0140	EU1	Cattle	2004	UK
18076	21031004	ERR4187833	SB0274	EU1	Cattle	2004	UK
18077	21653904	ERR4187668	SB0140	EU1	Cattle	2004	UK
18078	21013505	ERR4187669	SB0274	EU1	Cattle	2004	UK
18079	21799406	ERR4899138	SB0274	EU1	Cattle	2006	UK
18080	21688304	ERR4187732	SB0274	EU1	Cattle	2004	UK
18081	61216104	ERR4187643	SB0274	EU1	Cattle	2004	UK
18082	21692004	ERR4187729	SB0274	EU1	Cattle	2004	UK
18083	21644404	ERR4187646	SB0274	EU1	Cattle	2004	UK
18084	21581204	ERR4187861	SB0140	EU1	Cattle	2004	UK
18085	21188303	ERR4188232	SB0274	EU1	Cattle	2003	UK
18086	21188503	ERR4188228	SB0274	EU1	Cattle	2003	UK
18087	61531202	ERR4188392	SB0274	EU1	Cattle	2002	UK
18088	61531102	ERR4188389	SB0274	EU1	Cattle	2002	UK
18089	21267403	ERR4188386	SB0274	EU1	Cattle	2002	UK
18090	21188403	ERR4188225	SB0274	EU1	Cattle	2003	UK
18091	21106403	ERR4188221	SB0274	EU1	Cattle	2003	UK
18092	61256204	ERR4187684	SB0275	EU1	Cattle	2004	UK
18093	16287903	ERR4188418	SB0140	EU1	Cattle	2003	UK
18094	16285503	ERR4188406	SB0140	EU1	Cattle	2003	UK
18095	16285703	ERR4188415	SB0140	EU1	Cattle	2003	UK
18096	16288303	ERR5162144	SB0140	EU1	Cattle	2003	UK
18097	61336504	ERR4187851	SB0140	EU1	Cattle	2004	UK
18098	61337004	ERR5162071	SB0140	EU1	Cattle	2004	UK
18099	16169803	ERR5162121	SB0140	EU1	Cattle	2003	UK
18100	21621603	ERR4188245	SB0140	EU1	Cattle	2003	UK
18101	61361604	ERR4187866	SB0140	EU1	Cattle	2004	UK
18102	61331004	ERR4187834	SB0140	EU1	Cattle	2004	UK
18103	61331104	ERR4187831	SB0140	EU1	Cattle	2004	UK
18104	21187105	ERR5162078	SB0140	EU1	Cattle	2005	UK
18105	16615005	ERR4188025	SB0140	EU1	Cattle	2005	UK
18106	61266304	ERR5162052	SB0275	EU1	Cattle	2004	UK
18107	21794305	ERR4188093	SB0140	EU1	Cattle	2005	UK
18108	21700606	ERR4188040	SB0140	EU1	Cattle	2006	UK
18109	12209908	ERR4188022	SB0140	EU1	Cattle	2008	UK
18110	21038602	ERR4188231	SB0140	EU1	Cattle	2002	UK
18111	16636305	ERR4188031	SB0140	EU1	Cattle	2005	UK
18112	14110305	ERR4187655	SB0140	EU1	Cattle	2005	UK
18113	14145103	ERR4188233	SB0140	EU1	Cattle	2003	UK
18114	61446700	ERR4187886	SB0140	EU1	Cattle	2000	UK
18115	16465304	ERR4187818	SB0140	EU1	Cattle	2004	UK
18116	21811703	ERR4187717	SB0140	EU1	Cattle	2003	UK
18117	21274903	ERR5162132	SB0140	EU1	Cattle	2003	UK
18118	14031806	ERR4187970	SB0140	EU1	Cattle	2006	UK
18119	21314503	ERR4187697	SB0140	EU1	Cattle	2002	UK
18120	21291203	ERR4188302	SB0140	EU1	Cattle	2003	UK
18121	21155004	ERR4187820	SB0140	EU1	Cattle	2004	UK
18122	16465804	ERR4187822	SB0140	EU1	Cattle	2004	UK
18123	21716404	ERR4187804	SB0140	EU1	Cattle	2004	UK
18124	16473805	ERR4187900	SB0140	EU1	Cattle	2005	UK
18125	16141606	ERR4187990	SB0140	EU1	Cattle	2006	UK
18126	16140506	ERR5162092	SB0140	EU1	Cattle	2006	UK
18127	16347903	ERR4188337	SB0140	EU1	Cattle	2002	UK
18128	21027804	ERR5162069	SB0140	EU1	Cattle	2004	UK
18129	21118805	ERR4187637	SB0140	EU1	Cattle	2005	UK
18130	16469205	ERR4187904	SB0140	EU1	Cattle	2005	UK
18131	16294305	ERR4187706	SB0140	EU1	Cattle	2005	UK
18132	61249505	ERR4187912	SB0140	EU1	Cattle	2005	UK
18133	21638004	ERR4187639	SB0140	EU1	Cattle	2004	UK
18134	21637904	ERR4187635	SB0140	EU1	Cattle	2004	UK
18135	16438704	ERR4187795	SB0140	EU1	Cattle	2004	UK
18136	21686705	ERR4187670	SB0275	EU1	Cattle	2005	UK
18137	16439104	ERR4187798	SB0140	EU1	Cattle	2004	UK
18138	16582905	ERR5162093	SB0140	EU1	Cattle	2005	UK
18139	21187705	ERR5162082	SB0140	EU1	Cattle	2005	UK
18140	28099605	ERR5087441	SB0140	EU1	Cattle	2005	UK
18141	16500905	ERR4187925	SB0140	EU1	Cattle	2005	UK
18142	16422705	ERR4187873	SB0140	EU1	Cattle	2005	UK
18143	16416105	ERR4187876	SB0140	EU1	Cattle	2005	UK
18144	16497005	ERR4187922	SB0140	EU1	Cattle	2005	UK
18145	16360003	ERR4188299	SB0140	EU1	Cattle	2003	UK
18146	16249505	ERR5162063	SB0140	EU1	Cattle	2005	UK
18147	16465704	ERR4187825	SB0140	EU1	Cattle	2004	UK
18148	21155204	ERR4187828	SB0140	EU1	Cattle	2004	UK
18149	21761205	ERR5162095	SB0140	EU1	Cattle	2005	UK
18150	16465504	ERR4187830	SB0140	EU1	Cattle	2004	UK
18151	14148903	ERR4188229	SB0140	EU1	Cattle	2003	UK
18152	14149003	ERR4188236	SB0140	EU1	Cattle	2003	UK
18153	61302700	ERR4188128	SB2277	EU1	Cattle	2000	UK
18154	16208303	ERR4188214	SB0140	EU1	Cattle	2003	UK
18155	16208403	ERR4188211	SB0140	EU1	Cattle	2003	UK
18156	21699104	ERR4187743	SB0274	EU1	Cattle	2004	UK
18157	21638904	ERR4187627	SB0140	EU1	Cattle	2004	UK
18158	61336604	ERR4187848	SB0140	EU1	Cattle	2004	UK
18159	21146904	ERR4187810	SB0140	EU1	Cattle	2004	UK
18160	61336704	ERR4187845	SB0140	EU1	Cattle	2004	UK
18161	61539403	ERR4187712	SB0145	EU1	Cattle	2003	UK
18162	21545104	ERR4187803	SB0145	EU1	Cattle	2004	UK
18163	21545404	ERR4187812	SB0145	EU1	Cattle	2004	UK
18164	21545304	ERR4187809	SB0145	EU1	Cattle	2004	UK
18165	21545204	ERR4187806	SB0145	EU1	Cattle	2004	UK
18166	21255205	ERR4187997	SB0145	EU1	Cattle	2005	UK
18167	61362503	ERR4188276	SB0140	EU1	Cattle	2002	UK
18168	21027304	ERR4187829	SB0145	EU1	Cattle	2004	UK
18169	61337104	ERR4187837	SB0140	EU1	Cattle	2004	UK
18170	21507907	ERR4187991	SB0140	EU1	Cattle	2007	UK
18171	61229705	ERR4187890	SB0673	EU1	Cattle	2005	UK
18172	12002306	ERR4188051	SB0263	EU1	Cattle	2005	UK
18173	21795805	ERR4188073	SB0263	EU1	Cattle	2005	UK
18174	21793405	ERR4188066	SB0263	EU1	Cattle	2005	UK
18175	14009404	ERR4187863	SB0140	EU1	Cattle	2004	UK
18176	14009706	ERR4187941	SB0673	EU1	Cattle	2006	UK
18177	21523606	ERR5162115	SB0263	EU1	Cattle	2005	UK
18178	21524606	ERR4188139	SB0263	EU1	Cattle	2005	UK
18179	21522306	ERR4187892	SB0263	EU1	Cattle	2005	UK
18180	21524106	ERR4188153	SB0263	EU1	Cattle	2005	UK
18181	21524306	ERR4188134	SB0263	EU1	Cattle	2005	UK
18182	21517206	ERR4187905	SB0263	EU1	Cattle	2006	UK
18183	21014905	ERR4187673	SB0263	EU1	Cattle	2004	UK
18184	14091406	ERR5162110	SB0140	EU1	Cattle	2006	UK
18185	16036007	ERR4187983	SB0263	EU1	Cattle	2007	UK
18186	16227806	ERR4188046	SB0129	EU1	Cattle	2006	UK
18187	16225806	ERR4188049	SB0129	EU1	Cattle	2006	UK
18188	16227606	ERR4188055	SB0129	EU1	Cattle	2006	UK
18189	22001207	ERR5162085	SB0263	EU1	Cattle	2006	UK
18190	21620304	ERR4187612	SB0673	EU1	Cattle	2004	UK
18191	16460604	ERR4187807	SB0673	EU1	Cattle	2004	UK
18192	21620404	ERR4187616	SB0673	EU1	Cattle	2004	UK
18193	16380105	ERR4187808	SB0129	EU1	Cattle	2005	UK
18194	16295303	ERR4188401	SB0129	EU1	Cattle	2003	UK
18195	16228106	ERR4188043	SB0129	EU1	Cattle	2006	UK
18196	21605106	ERR4187998	SB0129	EU1	Cattle	2006	UK
18197	21107305	ERR4187814	SB0129	EU1	Cattle	2005	UK
18198	61270802	ERR4188300	SB0129	EU1	Cattle	2002	UK
18199	61545102	ERR4188368	SB0129	EU1	Cattle	2002	UK
18200	61545202	ERR4188370	SB0129	EU1	Cattle	2002	UK
18201	61545302	ERR4188365	SB0129	EU1	Cattle	2002	UK
18202	21614505	ERR5162059	SB0129	EU1	Cattle	2005	UK
18203	16245505	ERR4187750	SB0129	EU1	Cattle	2005	UK
18204	21145905	ERR4187629	SB0129	EU1	Cattle	2005	UK
18205	160302952	ERR4188412	SB0129	EU1	Cattle	2003	UK
18206	61177103	ERR4188280	SB1252	EU1	Cattle	2003	UK
18207	21195903	ERR4188270	SB0129	EU1	Cattle	2003	UK
18208	21656103	ERR4188434	SB0129	EU1	Cattle	2003	UK
18209	61148403	ERR4188264	SB0129	EU1	Cattle	2003	UK
18210	61148503	ERR4188262	SB0129	EU1	Cattle	2003	UK
18211	61148603	ERR4188259	SB0129	EU1	Cattle	2003	UK
18212	21196103	ERR4188256	SB0129	EU1	Cattle	2003	UK
18213	16383505	ERR4187726	SB0129	EU1	Cattle	2005	UK
18214	16378005	ERR5162056	SB0129	EU1	Cattle	2005	UK
18215	21604506	ERR4188000	SB0129	EU1	Cattle	2006	UK
18216	61080902	ERR4188238	SB0129	EU1	Cattle	2002	UK
18217	61081002	ERR4188242	SB0129	EU1	Cattle	2002	UK
18218	61081302	ERR5162130	SB0129	EU1	Cattle	2002	UK
18219	61324102	ERR4188328	SB0129	EU1	Cattle	2002	UK
18220	61074001	ERR5162089	SB0129	EU1	Cattle	2001	UK
18221	16152306	ERR4188001	SB0129	EU1	Cattle	2006	UK
18222	14058003	ERR4188436	SB0129	EU1	Cattle	2002	UK
18223	61160901	ERR4188182	SB0129	EU1	Cattle	2001	UK
18224	61136201	ERR4188175	SB0129	EU1	Cattle	2001	UK
18225	61233703	ERR4188185	SB0263	EU1	Cattle	2003	UK
18226	21782703	ERR4188311	SB0129	EU1	Cattle	2003	UK
18227	16475005	ERR4187701	SB0129	EU1	Cattle	2005	UK
18228	16632305	ERR4188034	SB0129	EU1	Cattle	2005	UK
18229	16577304	ERR4187644	SB0129	EU1	Cattle	2004	UK
18230	21196303	ERR4188251	SB0129	EU1	Cattle	2003	UK
18231	21142605	ERR4187625	SB0263	EU1	Cattle	2005	UK
18232	61499006	ERR5162084	SB0129	EU1	Cattle	2006	UK
18233	61123706	ERR4187977	SB0263	EU1	Cattle	2006	UK
18234	16026206	ERR4187898	SB0263	EU1	Cattle	2006	UK
18235	28016303	ERR4188203	SB0263	EU1	Cattle	2003	UK
18236	16278403	ERR4188199	SB0263	EU1	Cattle	2003	UK
18237	21519306	ERR4187923	SB0263	EU1	Cattle	2006	UK
18238	21197903	ERR4188243	SB0263	EU1	Cattle	2003	UK
18239	16283206	ERR5162111	SB0263	EU1	Cattle	2006	UK
18240	16054606	ERR4187951	SB0957	EU1	Cattle	2006	UK
18241	16055406	ERR4187948	SB0274	EU1	Cattle	2006	UK
18242	21137505	ERR4187618	SB0263	EU1	Cattle	2005	UK
18243	16470805	ERR4187908	SB0263	EU1	Cattle	2005	UK
18244	14230603	ERR4187745	SB0673	EU1	Cattle	2002	UK
18245	28075405	ERR4187686	SB0957	EU1	Cattle	2005	UK
18246	61227804	ERR4187660	SB0140	EU1	Cattle	2004	UK
18247	16087604	ERR4187763	SB0263	EU1	Cattle	2004	UK
18248	16066904	ERR4187761	SB0263	EU1	Cattle	2004	UK
18249	22127303	ERR4188403	SB0263	EU1	Cattle	2002	UK
18250	16023806	ERR4187926	SB0263	EU1	Cattle	2006	UK
18251	61124506	ERR4187980	SB0263	EU1	Cattle	2006	UK
18252	16005406	ERR5162112	SB0263	EU1	Cattle	2005	UK
18253	16005906	ERR4188117	SB0263	EU1	Cattle	2005	UK
18254	61124606	ERR4187982	SB0263	EU1	Cattle	2006	UK
18255	28037406	ERR5162100	SB0263	EU1	Cattle	2006	UK
18256	16008806	ERR4188120	SB0263	EU1	Cattle	2005	UK
18257	16009206	ERR4188123	SB0263	EU1	Cattle	2005	UK
18258	21696203	ERR4188321	SB0263	EU1	Cattle	2003	UK
18259	14067504	ERR4187657	SB0263	EU1	Cattle	2004	UK
18260	16426504	ERR4187767	SB0263	EU1	Cattle	2004	UK
18261	14212103	ERR4187693	SB0263	EU1	Cattle	2003	UK
18262	61526403	ERR4187642	SB0263	EU1	Cattle	2003	UK
18263	61498106	ERR4187931	SB0263	EU1	Cattle	2006	UK
18264	16032804	ERR4187766	SB0263	EU1	Cattle	2002	UK
18265	21659703	ERR4188376	SB0673	EU1	Cattle	2003	UK
18266	16426604	ERR4187776	SB0263	EU1	Cattle	2004	UK
18267	16228203	ERR4188379	SB0673	EU1	Cattle	2003	UK
18268	61200408	ERR4188008	SB0263	EU1	Cattle	2008	UK
18269	12008306	ERR4187930	SB0263	EU1	Cattle	2006	UK
18270	16285903	ERR4188423	SB0140	EU1	Cattle	2003	UK
18271	21735904	ERR4187859	SB0274	EU1	Cattle	2004	UK
18272	16439504	ERR4187781	SB0274	EU1	Cattle	2004	UK
18273	16503404	ERR5162072	SB0274	EU1	Cattle	2004	UK
18274	16227906	ERR4188052	SB0129	EU1	Cattle	2006	UK
18275	16225906	ERR5162102	SB0129	EU1	Cattle	2006	UK
18276	16228006	ERR4188059	SB0129	EU1	Cattle	2006	UK
18277	16357305	ERR4187835	SB0263	EU1	Cattle	2005	UK
18278	16362805	ERR4187832	SB0263	EU1	Cattle	2005	UK
18279	21103804	ERR4187722	SB0263	EU1	Cattle	2004	UK
18280	16413805	ERR4187692	SB0129	EU1	Cattle	2005	UK
18281	21719003	ERR4188271	SB0140	EU1	Cattle	2003	UK
18282	21165905	ERR4187678	SB0263	EU1	Cattle	2005	UK
18283	16026906	ERR4187901	SB0263	EU1	Cattle	2006	UK
18284	21675404	ERR4187708	SB0274	EU1	Cattle	2004	UK
18285	21135505	ERR4187852	SB0140	EU1	Cattle	2005	UK
18286	21136205	ERR4187849	SB0140	EU1	Cattle	2005	UK
18287	14065405	ERR4187846	SB0140	EU1	Cattle	2005	UK
18288	14066905	ERR4187855	SB0140	EU1	Cattle	2005	UK
18289	61135605	ERR4187782	SB0140	EU1	Cattle	2005	UK
18290	21545904	ERR4187815	SB0140	EU1	Cattle	2004	UK
18291	21134304	ERR4187792	SB0140	EU1	Cattle	2004	UK
18292	21753103	ERR4188295	SB0140	EU1	Cattle	2003	UK
18293	28003603	ERR4188431	SB0140	EU1	Cattle	2003	UK
18294	28003503	ERR4188428	SB0140	EU1	Cattle	2003	UK
18295	28016403	ERR4188196	SB0263	EU1	Cattle	2003	UK
18296	61020706	ERR4187938	SB0140	EU1	Cattle	2006	UK
18297	61477800	ERR4187915	SB0140	EU1	Cattle	2000	UK
18298	61006301	ERR4187932	SB0140	EU1	Cattle	2000	UK
18299	61477900	ERR4187911	SB0140	EU1	Cattle	2000	UK
18300	61065900	ERR4188075	SB0140	EU1	Cattle	2000	UK
18301	21596404	ERR5162074	SB0140	EU1	Cattle	2004	UK
18302	21613604	ERR4187874	SB0140	EU1	Cattle	2004	UK
18303	16329603	ERR4188362	SB0140	EU1	Cattle	2002	UK
18304	14168803	ERR4188424	SB0140	EU1	Cattle	2002	UK
18305	21211603	ERR4188341	SB0140	EU1	Cattle	2003	UK
18306	16391903	ERR4187622	SB0140	EU1	Cattle	2002	UK
18307	16391803	ERR4187619	SB0140	EU1	Cattle	2002	UK
18308	61171700	ERR4188086	SB0140	EU1	Cattle	2000	UK
18309	61163901	ERR4188205	SB0140	EU1	Cattle	2001	UK
18310	61101601	ERR4187943	SB0140	EU1	Cattle	2001	UK
18311	61101701	ERR4187972	SB0140	EU1	Cattle	2001	UK
18312	61101801	ERR4187968	SB0140	EU1	Cattle	2001	UK
18313	61163801	ERR4188190	SB0140	EU1	Cattle	2001	UK
18314	61083001	ERR4187961	SB0140	EU1	Cattle	2001	UK
18315	61164001	ERR4188201	SB0140	EU1	Cattle	2001	UK
18316	61101301	ERR4187957	SB0140	EU1	Cattle	2001	UK
18317	22004601	ERR4187950	SB0140	EU1	Cattle	2001	UK
18318	21668204	ERR4187699	SB0145	EU1	Cattle	2004	UK
18319	61101201	ERR4188172	SB0140	EU1	Cattle	2001	UK
18320	21807903	ERR5162050	SB0140	EU1	Cattle	2002	UK
18321	21232603	ERR4188260	SB0140	EU1	Cattle	2003	UK
18322	14168603	ERR4188419	SB0140	EU1	Cattle	2002	UK
18323	21232103	ERR5162131	SB0140	EU1	Cattle	2003	UK
18324	16035404	ERR5162064	SB0140	EU1	Cattle	2002	UK
18325	21656904	ERR4187672	SB0140	EU1	Cattle	2004	UK
18326	61566802	ERR4188427	SB0140	EU1	Cattle	2002	UK
18327	21246003	ERR4188281	SB0957	EU1	Cattle	2003	UK
18328	28004303	ERR4188180	SB0275	EU1	Cattle	2003	UK
18329	21761105	ERR4188017	SB0140	EU1	Cattle	2005	UK
18330	61167801	ERR4188209	SB0140	EU1	Cattle	2001	UK
18331	61289400	ERR4188122	SB0140	EU1	Cattle	2000	UK
18332	16407103	ERR4187663	SB0140	EU1	Cattle	2002	UK
18333	61091303	ERR4188317	SB0140	EU1	Cattle	2002	UK
18334	610303601	ERR4188253	SB0140	EU1	Cattle	2002	UK
18335	61360203	ERR4188272	SB0140	EU1	Cattle	2002	UK
18336	61360303	ERR4188269	SB0140	EU1	Cattle	2002	UK
18337	61360403	ERR4188266	SB0140	EU1	Cattle	2002	UK
18338	61363203	ERR5087442	SB0140	EU1	Cattle	2002	UK
18339	61140902	ERR4188261	SB0140	EU1	Cattle	2002	UK
18340	61363303	ERR4188258	SB0140	EU1	Cattle	2002	UK
18341	61363403	ERR4188288	SB0140	EU1	Cattle	2002	UK
18342	21172103	ERR4188420	SB0275	EU1	Cattle	2003	UK
18343	16128203	ERR4188210	SB0140	EU1	Cattle	2003	UK
18344	16348803	ERR4188333	SB0271	EU1	Cattle	2002	UK
18345	21548604	ERR4187827	SB0140	EU1	Cattle	2004	UK
18346	28061108	ERR4188016	SB0140	EU1	Cattle	2008	UK
18347	16643105	ERR4188037	SB0140	EU1	Cattle	2005	UK
18348	61446400	ERR4187896	SB0140	EU1	Cattle	2000	UK
18349	16267703	ERR4188246	SB0140	EU1	Cattle	2003	UK
18350	21148604	ERR4187813	SB0140	EU1	Cattle	2004	UK
18351	21757503	ERR4188297	SB0140	EU1	Cattle	2003	UK
18352	21673203	ERR4188248	SB0140	EU1	Cattle	2003	UK
18353	14168703	ERR4188422	SB0140	EU1	Cattle	2002	UK
18354	16235404	ERR4187623	SB0140	EU1	Cattle	2004	UK
18355	28086005	ERR4187984	SB0140	EU1	Cattle	2005	UK
18356	61135505	ERR4187785	SB0140	EU1	Cattle	2005	UK
18357	21009904	ERR5162060	SB0274	EU1	Cattle	2004	UK
18358	61101401	ERR4187946	SB0140	EU1	Cattle	2001	UK
18359	21676404	ERR4187705	SB0274	EU1	Cattle	2004	UK
18360	12209508	ERR5162096	SB0140	EU1	Cattle	2008	UK
18361	21231503	ERR4188252	SB0140	EU1	Cattle	2003	UK
18362	21318903	ERR4187707	SB0274	EU1	Cattle	2002	UK
18363	61167701	ERR4188212	SB0140	EU1	Cattle	2001	UK
18364	21134104	ERR4187790	SB0140	EU1	Cattle	2004	UK
18365	16050304	ERR4187783	SB0140	EU1	Cattle	2002	UK
18366	16050204	ERR4187780	SB0140	EU1	Cattle	2002	UK
18367	16050404	ERR4187786	SB0140	EU1	Cattle	2002	UK
18368	61041103	ERR4188360	SB0140	EU1	Cattle	2002	UK
18369	21662203	ERR4188217	SB0140	EU1	Cattle	2003	UK
18370	14005107	ERR4187956	SB0134	Other	Cattle	2006	UK
18371	61019403	ERR4188173	SB0140	EU1	Cattle	2002	UK
18372	21654604	ERR4187664	SB0274	EU1	Cattle	2004	UK
18373	21675304	ERR4187703	SB0140	EU1	Cattle	2004	UK
18374	21670804	ERR5162048	SB0274	EU1	Cattle	2004	UK
18375	21679003	ERR4188329	SB0140	EU1	Cattle	2003	UK
18376	21679103	ERR4188316	SB0140	EU1	Cattle	2003	UK
18377	21679203	ERR4188326	SB0140	EU1	Cattle	2003	UK
18378	21679303	ERR4188313	SB0140	EU1	Cattle	2003	UK
18379	21679403	ERR4188310	SB0140	EU1	Cattle	2003	UK
18380	22077703	ERR4188307	SB0140	EU1	Cattle	2003	UK
18381	16128603	ERR4188239	SB0140	EU1	Cattle	2003	UK
18382	61425302	ERR4188325	SB0274	EU1	Cattle	2002	UK
18383	16103503	ERR4188382	SB0140	EU1	Cattle	2003	UK
18384	16144603	ERR4188393	SB0140	EU1	Cattle	2003	UK
18385	16197304	ERR4187878	SB0140	EU1	Cattle	2004	UK
18386	28003606	ERR4187934	SB0140	EU1	Cattle	2006	UK
18387	16518905	ERR4187944	SB0140	EU1	Cattle	2005	UK
18388	28051103	ERR4188400	SB0140	EU1	Cattle	2002	UK
18389	21120503	ERR4188335	SB0140	EU1	Cattle	2003	UK
18390	28051003	ERR4188398	SB0140	EU1	Cattle	2002	UK
18391	28050903	ERR4188397	SB0140	EU1	Cattle	2002	UK
18392	21207703	ERR4188334	SB0140	EU1	Cattle	2003	UK
18393	61242503	ERR4188409	SB0263	EU1	Cattle	2003	UK
18394	28063806	ERR4188118	SB0263	EU1	Cattle	2006	UK
18395	12109806	ERR4188101	SB0263	EU1	Cattle	2006	UK
18396	22147503	ERR4188348	SB2729	EU1	Cattle	2002	UK
18397	21281403	ERR4188345	SB0263	EU1	Cattle	2002	UK
18398	21281203	ERR4188340	SB0263	EU1	Cattle	2002	UK
18399	22147303	ERR4188351	SB0263	EU1	Cattle	2002	UK
18400	21282805	ERR4188006	SB0263	EU1	Cattle	2005	UK
18401	16178903	ERR4188162	SB0263	EU1	Cattle	2003	UK
18402	61070702	ERR4188227	SB0140	EU1	Cattle	2002	UK
18403	21312403	ERR4187659	SB0140	EU1	Cattle	2002	UK
18404	21311403	ERR4187656	SB1531	EU1	Cattle	2002	UK
18405	14049506	ERR4188018	SB0140	EU1	Cattle	2006	UK
18406	160301787	ERR5162147	SB0263	EU1	Cattle	2003	UK
18407	16179003	ERR4188170	SB0263	EU1	Cattle	2003	UK
18408	16178503	ERR4188174	SB0263	EU1	Cattle	2003	UK
18409	16094605	ERR4187695	SB0263	EU1	Cattle	2005	UK
18410	16529505	ERR4187969	SB0263	EU1	Cattle	2005	UK
18411	16179103	ERR4188177	SB0263	EU1	Cattle	2003	UK
18412	16480005	ERR5162049	SB0263	EU1	Cattle	2005	UK
18413	61304505	ERR4187981	SB0140	EU1	Cattle	2005	UK
18414	61335100	ERR4188131	SB0140	EU1	Cattle	2000	UK
18415	16515105	ERR4187974	SB0275	EU1	Cattle	2005	UK
18416	61194403	ERR4188309	SB0140	EU1	Cattle	2002	UK
18417	21195704	ERR5162076	SB0263	EU1	Cattle	2004	UK
18418	21314903	ERR4187702	SB0263	EU1	Cattle	2002	UK
18419	14062902	ERR4188384	SB0129	EU1	Cattle	2002	UK
18420	16446205	ERR4187648	SB0263	EU1	Cattle	2005	UK
18421	21735204	ERR4187862	SB0274	EU1	Cattle	2004	UK
18422	16432304	ERR5162065	SB0140	EU1	Cattle	2004	UK
18423	16301505	ERR4187738	SB0140	EU1	Cattle	2005	UK
18424	16419505	ERR4187696	SB0130	EU1	Cattle	2005	UK
18425	610003022	ERR4188125	SB0140	EU1	Cattle	2000	UK
18426	16197804	ERR5162075	SB0140	EU1	Cattle	2004	UK
18427	16417704	ERR4187737	SB0263	EU1	Cattle	2004	UK
18428	21232303	ERR4188249	SB0140	EU1	Cattle	2003	UK
18429	61177702	ERR4188298	SB0274	EU1	Cattle	2002	UK
18430	21299103	ERR5162136	SB0274	EU1	Cattle	2002	UK
18431	28131104	ERR4187719	SB0263	EU1	Cattle	2004	UK
18432	21226303	ERR4188274	SB0263	EU1	Cattle	2003	UK
18433	61167901	ERR5162120	SB0140	EU1	Cattle	2001	UK
18434	16055004	ERR4187794	SB0274	EU1	Cattle	2002	UK
18435	610101707	ERR4188194	SB0140	EU1	Cattle	2001	UK
18436	21720406	ERR4188091	SB0274	EU1	Cattle	2006	UK
18437	61667699	ERR4188056	SB0140	EU1	Cattle	1999	UK
18438	61676199	ERR5162103	SB0140	EU1	Cattle	1999	UK
18439	61156900	ERR4188083	SB0140	EU1	Cattle	2000	UK
18440	61124600	ERR4188077	SB0140	EU1	Cattle	2000	UK
18441	61067700	ERR4188068	SB0140	EU1	Cattle	2000	UK
18442	61067800	ERR4188065	SB0140	EU1	Cattle	2000	UK
18443	61195399	ERR4188038	SB0140	EU1	Cattle	1999	UK
18444	61205699	ERR4188041	SB0140	EU1	Cattle	1999	UK
18445	61197099	ERR4188047	SB0140	EU1	Cattle	1999	UK
18446	21932700	ERR4188105	SB0140	EU1	Cattle	2000	UK
18447	61195499	ERR4188044	SB0140	EU1	Cattle	1999	UK
18448	61436700	ERR4187903	SB0140	EU1	Cattle	2000	UK
18449	610004458	ERR4187899	SB0140	EU1	Cattle	2000	UK
18450	61241800	ERR4188119	SB0140	EU1	Cattle	2000	UK
18451	21676804	ERR4187710	SB0274	EU1	Cattle	2004	UK
18452	21303103	ERR4187626	SB0140	EU1	Cattle	2003	UK
18453	61041899	ERR4188029	SB0140	EU1	Cattle	1999	UK
18454	61007700	ERR4188060	SB0140	EU1	Cattle	1999	UK
18455	61152799	ERR4188036	SB0140	EU1	Cattle	1999	UK
18456	61341700	ERR4188141	SB0140	EU1	Cattle	2000	UK
18457	61359603	ERR4188235	SB0274	EU1	Cattle	2002	UK
18458	16441004	ERR4187784	SB0274	EU1	Cattle	2004	UK
18459	61201500	ERR4188102	SB0263	EU1	Cattle	2000	UK
18460	61584802	ERR4188433	SB0263	EU1	Cattle	2002	UK
18461	28048703	ERR4188378	SB0263	EU1	Cattle	2002	UK
18462	22147403	ERR4188343	SB0263	EU1	Cattle	2002	UK
18463	16531105	ERR5162086	SB0140	EU1	Cattle	2005	UK
18464	61477200	ERR4187894	SB0130	EU1	Cattle	2000	UK
18465	61351000	ERR5162113	SB0140	EU1	Cattle	2000	UK
18466	21798003	ERR4187649	SB0263	EU1	Cattle	2002	UK
18467	61089402	ERR4188220	SB0140	EU1	Cattle	2002	UK
18468	61033001	ERR5162083	SB0140	EU1	Cattle	2001	UK
18469	16425704	ERR4187773	SB0263	EU1	Cattle	2004	UK
18470	61180202	ERR4188293	SB0274	EU1	Cattle	2002	UK
18471	21208803	ERR4188361	SB0140	EU1	Cattle	2003	UK
18472	16503304	ERR4187864	SB0274	EU1	Cattle	2004	UK
18473	16358703	ERR4188354	SB0274	EU1	Cattle	2002	UK
18474	16009604	ERR4187728	SB0140	EU1	Cattle	2002	UK
