# Supplementary material for: Inferring Mycobacterium bovis transmission between cattle and badgers using isolates from the Randomised Badger Culling Trial
Source: PLoS Pathog. 2021 Nov 29;17(11):e1010075. doi: 10.1371/journal.ppat.1010075 (PMC8659364; doi:10.1371/journal.ppat.1010075)
Supplement: S2 Table — (CSV) [file ppat.1010075.s002.csv]

Strain	Accession	read_length	read_count	base_count	Genome Covered (% >= 5X)	Genome Covered (% >= 10X)	Genome Covered (% >= 30X)	Genome Covered (% >= 50X)	Genome Covered (% >= 100X)	Depth of Coverage	Total SNPs
26268_2#1	ERR3439222	150	1874956	283118356	99.81	99.69	95.02	75.72	1.55	63.13	117
26268_2#10	ERR3439231	150	1045584	157883184	99.97	99.91	60.73	1.94	0.01	32.97	146
26268_2#100	ERR3439321	150	1311670	198062170	99.79	99.32	63.63	25.21	3.27	42.13	125
26268_2#101	ERR3439322	150	1042308	157388508	99.8	99.6	57.62	9.47	0.48	34.79	119
26268_2#102	ERR3439323	150	1512982	228460282	99.46	97.64	73.33	43.15	3.96	49.74	124
26268_2#103	ERR3439324	150	907738	137068438	99.79	99.42	33.31	5.23	0.61	29.44	125
26268_2#104	ERR3439325	150	786066	118695966	99.76	99.29	19.42	0.98	0.01	25.38	125
26268_2#105	ERR3439326	150	1204626	181898526	99.58	97.38	55.88	25.33	3.31	40.14	102
26268_2#106	ERR3439327	150	1374980	207621980	99.79	99.43	69.05	31.65	4.84	46.06	125
26268_2#107	ERR3439328	150	1654158	249777858	99.57	98.28	79.27	50.75	5.59	54.46	123
26268_2#109	ERR3439330	150	957884	144640484	99.8	99.58	41.22	4.94	1.04	31.16	126
26268_2#11	ERR3439232	150	1044856	157773256	99.77	99.56	39.18	0.2	0	28.89	115
26268_2#110	ERR3439331	150	1093742	165155042	99.8	99.58	54.14	11.79	2.57	36.33	131
26268_2#111	ERR3439332	150	1104188	166732388	99.8	99.61	54.96	9.37	2	35.46	126
26268_2#112	ERR3439333	150	1447436	218562836	99.82	99.78	91.68	34.85	2.24	48.61	125
26268_2#113	ERR3439334	150	1113986	168211886	99.77	99.42	52.1	14.93	2.56	36.7	126
26268_2#114	ERR3439335	150	953976	144050376	99.91	98.94	34.33	7.24	1.89	30.65	145
26268_2#115	ERR3439336	150	1649888	249133088	99.68	98.72	74.86	46.53	10.66	55.32	125
26268_2#116	ERR3439337	150	1479238	223364938	99.64	98.29	62.15	32.85	8.91	49.04	122
26268_2#117	ERR3439338	150	1087014	164139114	99.81	99.77	74.77	5.81	0.02	36.38	128
26268_2#118	ERR3439339	150	1041852	157319652	99.8	99.44	46.15	10.17	2.13	34.09	130
26268_2#119	ERR3439340	150	1191812	179963612	99.73	98.25	50.44	20.28	5.29	39.87	118
26268_2#12	ERR3439233	150	1168594	176457694	99.97	99.88	70.29	17.79	0.09	39.04	145
26268_2#120	ERR3439341	150	1173166	177148066	99.79	99.61	67.54	13.91	2.3	39.07	125
26268_2#121	ERR3439342	150	1841314	278038414	99.8	99.79	99.39	84.18	0.12	61.45	115
26268_2#122	ERR3439343	150	836440	126302440	99.59	94.19	3.43	0.31	0.01	18.57	109
26268_2#123	ERR3439344	150	1179878	178161578	99.59	97.58	51.11	22.83	4.66	39.51	125
26268_2#124	ERR3439345	150	1633868	246714068	99.72	99.29	88.79	56.48	0.63	53.73	123
26268_2#125	ERR3439346	150	1809076	273170476	99.77	99.53	92.17	65.65	3.73	60.5	127
26268_2#126	ERR3439347	150	1162610	175554110	99.78	99.41	60.01	20.98	1.35	38.98	131
26268_2#127	ERR3439348	150	1071332	161771132	99.78	98.87	40.07	10.51	1.68	32.4	124
26268_2#128	ERR3439349	150	822386	124180286	99.79	99.39	25.12	2.35	0.02	26.78	126
26268_2#13	ERR3439234	150	1313856	198392256	99.79	99.74	75.37	24.66	1.95	43.09	114
26268_2#130	ERR3439351	150	969780	146436780	99.81	99.66	51.43	3.54	0.22	32.06	128
26268_2#131	ERR3439352	150	748128	112967328	99.78	98.48	15.37	1.54	0.01	23.81	121
26268_2#132	ERR3439353	150	979370	147884870	99.76	98.93	41.32	11.49	1.4	32.7	126
26268_2#133	ERR3439354	150	1743214	263225314	99.8	99.66	94.45	65.83	1.04	57.45	120
26268_2#134	ERR3439355	150	1641640	247887640	99.78	99.46	89.81	56.76	1.9	55.11	128
26268_2#135	ERR3439356	150	994940	150235940	99.68	97.7	44.75	14.94	0.25	32.98	124
26268_2#136	ERR3439357	150	1205826	182079726	99.8	99.51	72.24	22.03	0.16	40.07	128
26268_2#137	ERR3439358	150	855582	129192882	99.72	97.61	28.38	8.22	0.19	27.75	123
26268_2#138	ERR3439359	150	706884	106739484	99.66	96.71	18.99	1.85	0.01	23.54	124
26268_2#139	ERR3439360	150	943252	142431052	99.6	96.8	36.06	12.11	0.81	30.52	98
26268_2#140	ERR3439361	150	1065392	160874192	99.96	99.77	56.68	8.1	1.32	34.82	131
26268_2#141	ERR3439362	150	965598	145805298	99.81	99.72	44.4	1.84	0.01	30.22	125
26268_2#142	ERR3439363	150	3895102	588160402	99.83	99.83	99.78	99.48	83.32	123.55	126
26268_2#143	ERR3439364	150	2485218	375267918	99.81	99.66	97.6	89.23	18.33	79.89	131
26268_2#144	ERR3439365	150	1535022	231788322	99.8	99.53	89.53	51.06	0.16	51.26	124
26268_2#145	ERR3439366	150	859492	129783292	99.81	99.58	34	2.67	0.01	28.58	129
26268_2#146	ERR3439367	150	1633558	246667258	99.64	98.63	80.94	49.28	3.86	53	121
26268_2#147	ERR3439368	150	1486028	224390228	99.68	98.84	76.37	41.32	1.55	48.18	116
26268_2#148	ERR3439369	150	1546422	233509722	99.61	98.35	73.81	41.64	7.01	51.49	125
26268_2#149	ERR3439370	150	1377584	208015184	99.75	99.2	83.82	38.95	0.03	46.01	117
26268_2#15	ERR3439236	150	1538040	232244040	99.98	99.95	93.74	43.65	1.31	51	138
26268_2#150	ERR3439371	150	1415588	213753788	99.98	99.95	89.49	30.11	1.81	46.59	147
26268_2#151	ERR3439372	150	1878660	283677660	99.63	98.79	86.45	61.16	6.96	60.1	127
26268_2#152	ERR3439373	150	2058350	310810850	99.64	98.68	85.48	61.65	13.24	64.37	118
26268_2#153	ERR3439374	150	1349646	203796546	98.33	92.95	53.14	30.22	9.04	44.99	120
26268_2#154	ERR3439375	150	871836	131647236	99.8	99.23	36.07	3.34	0.04	28.76	110
26268_2#155	ERR3439376	150	1001068	151161268	99.78	99.24	46.13	11.92	0.32	33.2	132
26268_2#156	ERR3439377	150	1128114	170345214	99.81	99.75	76.2	8.92	0.15	37.64	129
26268_2#157	ERR3439378	150	915858	138294558	99.8	99.33	34.73	5.36	0.6	29.66	127
26268_2#158	ERR3439379	150	1118082	168830382	99.71	98.49	57.07	16.74	0.09	35.6	131
26268_2#159	ERR3439380	150	2734136	412854536	99.82	99.76	98.15	90.69	29.55	86.6	126
26268_2#16	ERR3439237	150	1829440	276245440	99.82	99.81	99.48	80.4	0.58	60.89	127
26268_2#161	ERR3439382	150	1249726	188708626	99.63	98.23	61.67	30	1.95	42.18	126
26268_2#162	ERR3439383	150	948166	143173066	99.54	96.92	45.84	12.16	0.03	31.62	122
26268_2#163	ERR3439384	150	905232	136690032	99.42	95.2	39.23	12.16	0.08	30.03	118
26268_2#164	ERR3439385	150	1119048	168976248	99.58	97.61	59.26	22.91	0.21	37.63	116
26268_2#165	ERR3439386	150	1001120	151169120	99.54	97.99	45.05	14.24	0.56	33.31	119
26268_2#166	ERR3439387	150	936972	141482772	99.21	93.48	26.88	9.84	2.55	28.51	115
26268_2#167	ERR3439388	150	1107990	167306490	99.72	98.7	47.48	18.97	2.76	36.7	114
26268_2#168	ERR3439389	150	1223342	184724642	99.8	99.54	65.47	23.04	0.66	40.02	126
26268_2#169	ERR3439390	150	1245418	188058118	99.8	99.69	75.66	20.25	0.97	40.89	116
26268_2#17	ERR3439238	150	1508590	227797090	99.71	99.62	88.6	36.49	4.41	50.55	435
26268_2#170	ERR3439391	150	1393892	210477692	98.85	93.84	58.52	37.48	7.18	46.5	116
26268_2#171	ERR3439392	150	1311394	198020494	99.67	98.59	72.88	32.91	0.13	43.02	122
26268_2#172	ERR3439393	150	664224	100297824	98.97	90.88	17.89	0.39	0	21.7	115
26268_2#173	ERR3439394	150	1174804	177395404	99.8	99.56	66.42	20.4	0.43	39.4	124
26268_2#174	ERR3439395	150	1001164	151175764	99.56	97.2	49.16	14.95	0.02	33.13	115
26268_2#175	ERR3439396	150	928302	140173602	99.79	99.46	39.01	5.68	0.05	30.05	120
26268_2#176	ERR3439397	150	854660	129053660	99.78	99.01	30.1	4.54	0.02	27.64	120
26268_2#177	ERR3439398	150	778140	117499140	99.67	96.34	24.49	4.42	0.02	25.06	123
26268_2#178	ERR3439399	150	1416408	213877608	99.79	99.54	86.56	40.32	0.27	47.34	112
26268_2#179	ERR3439400	150	1551004	234201604	99.66	98.97	81.72	45.28	2.97	50.94	110
26268_2#18	ERR3439239	150	1123702	169679002	99.82	99.7	66.77	8.63	0.02	35.71	115
26268_2#180	ERR3439401	150	930442	140496742	98.21	93.57	38.7	1.76	0	27.12	117
26268_2#181	ERR3439402	150	1044890	157778390	99.76	99.09	58	11.63	0.02	34.59	123
26268_2#182	ERR3439403	150	855572	129191372	99.57	96.21	29.67	8.23	0.04	27.32	108
26268_2#183	ERR3439404	150	718280	108460280	99.67	96.91	16.16	1.67	0.01	22.92	124
26268_2#184	ERR3439405	150	940742	142052042	99.73	99.03	30.31	2.16	0.01	27.29	120
26268_2#185	ERR3439406	150	833816	125906216	99.39	94.34	35.41	7.31	0.01	27.7	120
26268_2#187	ERR3439408	150	2507978	378704678	99.82	99.79	99.01	92.93	12.21	78.61	126
26268_2#188	ERR3439409	150	816252	123254052	99.78	99.04	24.15	2.44	0.07	26.37	117
26268_2#189	ERR3439410	150	812820	122735820	99.54	97.06	28.53	5.01	0.02	26.48	122
26268_2#19	ERR3439240	150	1308234	197543334	99.81	99.71	79.71	29.57	0.13	43.57	111
26268_2#190	ERR3439411	150	681896	102966296	99.58	97.5	8.2	0.13	0	21.32	118
26268_2#191	ERR3439412	150	878662	132677962	99.63	96.71	22.62	1.92	0.03	24.49	122
26268_2#192	ERR3439413	150	891718	134649418	99.66	97.31	22.53	2.63	0.02	24.83	111
26268_2#193	ERR3439414	150	1039500	156964500	99.78	99.36	19.06	0.03	0	25.09	119
26268_2#194	ERR3439415	150	3863836	583439236	99.83	99.82	99.5	98.24	72.22	121.08	124
26268_2#197	ERR3439418	150	1656930	250196430	99.81	99.72	83.41	36.32	3.34	48.87	124
26268_2#198	ERR3439419	150	1953956	295047356	99.81	99.78	94.16	59.58	10.81	64.31	125
26268_2#199	ERR3439420	150	1791858	270570558	99.8	99.71	84.7	45.96	11.05	59.6	122
26268_2#2	ERR3439223	150	2396592	361885392	99.81	99.77	98.86	92.62	12.3	78.66	120
26268_2#20	ERR3439241	150	1259270	190149770	99.81	99.75	77.06	21.28	1.69	42.35	128
26268_2#200	ERR3439421	150	1465354	221268454	99.7	98.49	66.69	35.98	5.26	47.22	122
26268_2#201	ERR3439422	150	1402396	211761796	99.81	99.65	69.28	23.39	4.86	44.39	126
26268_2#202	ERR3439423	150	1271556	192004956	99.82	99.74	62.2	20.09	3.72	41.15	131
26268_2#203	ERR3439424	150	1608044	242814644	99.69	99.66	93.84	43.76	3.45	52.59	126
26268_2#204	ERR3439425	150	1502900	226937900	99.82	99.72	74.96	29.7	6.85	49.31	128
26268_2#205	ERR3439426	150	1631460	246350460	99.79	99.77	95.47	43.46	2.68	52.17	130
26268_2#206	ERR3439427	150	2140462	323209762	99.82	99.79	99.55	89.98	5.28	70.61	127
26268_2#207	ERR3439428	150	1630766	246245666	99.82	99.8	95.77	47.7	2.7	53.2	134
26268_2#208	ERR3439429	150	1434362	216588662	99.82	99.77	79.43	19.91	3.09	43.85	129
26268_2#209	ERR3439430	150	2702754	408115854	99.83	99.83	99.77	97.12	20.91	86.45	131
26268_2#21	ERR3439242	150	1700316	256747716	99.72	99.68	93.48	49.72	6.56	56.81	441
26268_2#210	ERR3439431	150	1223616	184766016	99.81	99.72	69.67	11.11	1.51	38.08	122
26268_2#212	ERR3439433	150	1614182	243741482	99.83	99.81	87.45	32.08	4.15	50.43	133
26268_2#213	ERR3439434	150	1983052	299440852	99.82	99.82	99.12	73.88	4.37	64.14	129
26268_2#215	ERR3439436	150	1654806	249875706	99.81	99.7	81.25	36.02	7.95	53.53	127
26268_2#216	ERR3439437	150	1915592	289254392	99.66	99.3	67	31.72	9.29	51.95	127
26268_2#217	ERR3439438	150	1348042	203554342	99.78	99.67	86.39	17.47	0.7	41.94	114
26268_2#218	ERR3439439	150	1310072	197820872	99.68	99.63	70.97	10.12	1.53	38.32	126
26268_2#219	ERR3439440	150	1574880	237806880	99.82	99.74	90.46	37.76	3.69	50.42	128
26268_2#22	ERR3439243	150	1549714	234006814	99.76	99.7	84.81	33.52	5.03	49.49	156
26268_2#220	ERR3439441	150	1408316	212655716	99.78	99.62	50.54	0.96	0.01	30.9	119
26268_2#221	ERR3439442	150	2872154	433695254	99.98	99.86	94.93	77.02	34.66	92.07	155
26268_2#223	ERR3439444	150	2391814	361163914	99.73	99.69	94.95	69.6	19.62	78.31	430
26268_2#224	ERR3439445	150	1683134	254153234	99.74	99.69	96.1	45.54	1.77	51.31	117
26268_2#225	ERR3439446	150	2171590	327910090	99.83	99.82	99.08	82.99	9.02	70.49	112
26268_2#226	ERR3439447	150	1795512	271122312	99.82	99.81	97.8	61.86	5.08	59.35	128
26268_2#227	ERR3439448	150	2053720	310111720	99.97	99.85	97.82	83.95	3.63	68.44	70
26268_2#228	ERR3439449	150	6363900	960948900	99.7	99.69	99.64	99.36	96.8	195.51	129
26268_2#229	ERR3439450	150	5191368	783896568	99.83	99.8	99.26	97.81	85.03	162.64	132
26268_2#23	ERR3439244	150	1432976	216379376	99.82	99.77	92.31	32.71	1.42	47.68	118
26268_2#230	ERR3439451	150	3373762	509438062	99.69	99.61	98.08	90.79	50.11	106.19	126
26268_2#233	ERR3439454	150	4553480	687575480	99.82	99.72	98.68	95.9	76.38	146.29	122
26268_2#234	ERR3439455	150	3140716	474248116	99.76	99.62	97.65	91.62	50.6	100.14	112
26268_2#235	ERR3439456	150	4620418	697683118	99.7	99.69	99.43	98.65	86.52	145.48	124
26268_2#236	ERR3439457	150	5334532	805514332	99.81	99.81	99.62	99.03	92.04	169.88	123
26268_2#237	ERR3439458	150	6309512	952736312	99.79	99.79	99.65	99.33	96.49	197.5	125
26268_2#238	ERR3439459	150	5743362	867247662	99.99	99.98	99.39	97.83	83.33	168.42	139
26268_2#239	ERR3439460	150	5898512	890675312	99.81	99.8	99.31	98.12	88.16	184.81	122
26268_2#24	ERR3439245	150	1867882	282050182	99.82	99.81	99.4	78.08	1.82	61	124
26268_2#240	ERR3439461	150	4755400	718065400	99.82	99.82	99.8	99.55	77.56	147.12	123
26268_2#242	ERR3439463	150	4535374	684841474	99.68	99.62	98.77	96.96	80.81	146.51	128
26268_2#243	ERR3439464	150	5310268	801850468	99.82	99.78	99.07	97.59	85.57	162.95	134
26268_2#244	ERR3439465	150	3417240	516003240	99.81	99.78	99.34	97.5	58.11	107.03	120
26268_2#245	ERR3439466	150	2743390	414251890	99.78	99.71	98.89	94.53	15.25	81.62	116
26268_2#246	ERR3439467	150	1690016	255192416	99.82	99.8	98.7	55.32	1.65	53.75	121
26268_2#247	ERR3439468	150	4966304	749911904	99.83	99.81	99.45	98.62	87.65	151.69	129
26268_2#248	ERR3439469	150	6057686	914710586	99.83	99.82	99.66	99.23	94.78	186.53	133
26268_2#249	ERR3439470	150	1361230	205545730	99.82	99.73	58.73	9.49	1.55	35.93	130
26268_2#25	ERR3439246	150	1316088	198729288	99.82	99.78	88.6	23.49	0.69	44	121
26268_2#250	ERR3439471	150	2591824	391365424	99.74	99.48	95.17	83.46	29.56	84.45	117
26268_2#251	ERR3439472	150	3878618	585671318	99.83	99.82	99.36	97.77	75.32	123.23	128
26268_2#252	ERR3439473	150	2534786	382752686	99.73	99.72	98.25	83.78	21.17	82.75	426
26268_2#254	ERR3439475	150	1435654	216783754	99.82	99.7	69.07	22.14	5.57	45.78	118
26268_2#255	ERR3439476	150	1813010	273764510	99.41	98.48	83.75	53.98	1.63	52.94	123
26268_2#256	ERR3439477	150	2439228	368323428	99.82	99.79	97.75	83.65	23.66	80.22	124
26268_2#257	ERR3439478	150	2364926	357103826	99.82	99.79	98.83	88.11	16.06	77.67	131
26268_2#258	ERR3439479	150	1781206	268962106	99.83	99.82	98.25	62.67	3.05	58.37	128
26268_2#259	ERR3439480	150	1328644	200625244	99.82	99.76	73.75	17.74	2.91	43.02	133
26268_2#26	ERR3439247	150	1555828	234930028	99.82	99.8	97.34	46.4	0.35	50.49	118
26268_2#260	ERR3439481	150	1277868	192958068	99.81	99.75	81.65	12.85	2.15	41.24	126
26268_2#261	ERR3439482	150	1531302	231226602	99.8	99.77	80.25	20.78	4.63	50.22	114
26268_2#262	ERR3439483	150	5721314	863918414	99.83	99.81	99.33	98.3	89.62	173.75	128
26268_2#263	ERR3439484	150	1428866	215758766	99.83	99.81	90.92	21.56	2.4	46.78	131
26268_2#264	ERR3439485	150	2198990	332047490	99.83	99.82	99.62	90.53	6.99	72.86	132
26268_2#265	ERR3439486	150	1747998	263947698	99.83	99.81	99.18	70.35	1.31	57.63	127
26268_2#266	ERR3439487	150	1295688	195648888	99.82	99.8	83.79	15.13	1.7	41.84	130
26268_2#267	ERR3439488	150	2066354	312019454	99.82	99.75	90.11	56.07	16.59	69.17	120
26268_2#269	ERR3439490	150	2169234	327554334	99.81	99.8	98.46	75.25	2.94	62.53	116
26268_2#27	ERR3439248	150	1319370	199224870	99.81	99.77	84.74	22.86	1.35	43.67	114
26268_2#270	ERR3439491	150	2064820	311787820	99.81	99.79	99.46	84.5	2.58	65.28	116
26268_2#271	ERR3439492	150	2005264	302794864	99.83	99.82	98.91	68.87	5.45	65.47	130
26268_2#272	ERR3439493	150	2401374	362607474	99.77	99.64	94.68	65.64	13.91	67.03	131
26268_2#273	ERR3439494	150	1140366	172195266	99.8	99.69	59.17	6.96	0.35	34.38	128
26268_2#274	ERR3439495	150	1150010	173651510	99.8	99.73	60.64	7.17	0.79	35.01	117
26268_2#275	ERR3439496	150	1236642	186732942	99.8	99.78	89.46	10.82	0.02	40.33	120
26268_2#276	ERR3439497	150	1223556	184756956	99.98	99.94	89.66	10.81	0	40.39	158
26268_2#277	ERR3439498	150	1200906	181336806	99.65	97.76	35.22	11.46	4.07	35.31	128
26268_2#278	ERR3439499	150	1322312	199669112	99.77	99.28	49.07	10.71	3.45	38.33	129
26268_2#279	ERR3439500	150	1384904	209120504	99.77	99.39	56.02	16.13	4.04	39.91	127
26268_2#28	ERR3439249	150	1256274	189697374	99.8	99.68	72.62	24.5	0.59	41.85	125
26268_2#281	ERR3439502	150	1135124	171403724	99.82	99.76	68.77	6.25	0.05	35.55	128
26268_2#284	ERR3439505	150	1997950	301690450	99.83	99.81	99.48	87.3	1.51	64.72	131
26268_2#285	ERR3439506	150	1194802	180415102	99.73	99.63	60.41	7.02	0.77	34.82	129
26268_2#286	ERR3439507	150	1238574	187024674	99.69	99.67	77.59	10.77	1.47	39.22	124
26268_2#287	ERR3439508	150	1926620	290919620	99.82	99.82	98.27	65.67	5.9	62.9	131
26268_2#289	ERR3439510	150	1274886	192507786	99.82	99.78	85.81	20.73	0.91	42.81	116
26268_2#29	ERR3439250	150	1230086	185742986	99.82	99.77	78.29	17.6	0.65	40.79	126
26268_2#291	ERR3439512	150	1031276	155722676	99.81	99.73	62.28	3.91	0.03	33.74	123
26268_2#292	ERR3439513	150	1033236	156018636	99.81	99.75	58.21	1.43	0.01	32.4	126
26268_2#293	ERR3439514	150	1300192	196328992	99.82	99.76	74.55	15.48	2.07	40.45	135
26268_2#294	ERR3439515	150	1128388	170386588	99.79	99.7	71.43	9.45	1.05	37.55	113
26268_2#295	ERR3439516	150	1486502	224461802	99.75	99.3	67.56	26	6.9	49.35	135
26268_2#296	ERR3439517	150	1152638	174048338	99.82	99.74	57.2	4.75	0.71	33.71	121
26268_2#297	ERR3439518	150	1132100	170947100	99.98	99.72	66.29	17.13	0.36	38.16	62
26268_2#298	ERR3439519	150	1278730	193088230	99.99	99.91	83.69	24.33	0.28	42.91	60
26268_2#299	ERR3439520	150	1473016	222425416	99.82	99.8	95.34	42.51	0.91	49.68	124
26268_2#3	ERR3439224	150	1412864	213342464	99.72	99.43	90.89	39.73	0.01	47.02	121
26268_2#30	ERR3439251	150	1212886	183145786	99.81	99.73	62.47	11.98	0.36	36.31	128
26268_2#300	ERR3439521	150	1237724	186896324	99.82	99.74	77.87	16.68	2.11	41.56	130
26268_2#302	ERR3439523	150	1208038	182413738	99.81	99.76	82.55	13.4	0.64	40.26	127
26268_2#303	ERR3439524	150	1548734	233858834	99.82	99.81	96.96	44.81	2.27	51.95	131
26268_2#304	ERR3439525	150	1143458	172662158	99.82	99.79	79.92	8.13	0.05	37.94	127
26268_2#305	ERR3439526	150	2002674	302403774	99.99	99.96	98.18	78.07	5.27	66.5	144
26268_2#306	ERR3439527	150	1348724	203657324	99.98	99.82	74.54	33.39	1.21	45.12	163
26268_2#307	ERR3439528	150	1918806	289739706	99.82	99.81	99.36	80.99	3.69	64.79	128
26268_2#308	ERR3439529	150	1139812	172111612	99.81	99.68	65.54	14.4	1.29	38.2	127
26268_2#309	ERR3439530	150	1085050	163842550	99.81	99.75	76.93	4.73	0.01	36.41	127
26268_2#31	ERR3439252	150	1035926	156424826	99.81	99.7	59.98	7.59	0.04	34.37	117
26268_2#310	ERR3439531	150	1928552	291211352	99.82	99.81	99.17	80.24	3.44	64.75	130
26268_2#311	ERR3439532	150	1478114	223195214	99.82	99.79	91.82	40.04	1.75	49.83	129
26268_2#312	ERR3439533	150	1622688	245025888	99.99	99.98	98.73	55.1	2.53	54.69	151
26268_2#313	ERR3439534	150	3280296	495324696	99.8	99.8	99.66	98.53	60.43	107.81	118
26268_2#314	ERR3439535	150	2310008	348811208	99.95	99.42	70.35	40.29	15.87	73.77	157
26268_2#315	ERR3439536	150	1109966	167604866	99.99	99.86	54.25	10.5	1.77	35.54	5
26268_2#316	ERR3439537	150	1195010	180446510	99.96	99.78	54.89	16.28	4.18	39.64	149
26268_2#317	ERR3439538	150	4432224	669265824	99.81	99.81	99.76	99.2	81.53	147.08	125
26268_2#318	ERR3439539	150	3168680	478470680	99.83	99.82	99.67	98.38	54.23	105.38	130
26268_2#319	ERR3439540	150	2882332	435232132	99.83	99.82	99.31	93.72	37.38	95.94	130
26268_2#320	ERR3439541	150	4880364	736934964	99.82	99.76	98.84	96.5	79.24	154.27	134
26268_2#321	ERR3439542	150	3631286	548324186	99.78	99.77	99.52	98.6	74.75	119.81	160
26268_2#322	ERR3439543	150	1377888	208061088	99.75	99.22	68.47	25.97	2.87	43.1	108
26268_2#323	ERR3439544	150	1913852	288991652	99.71	99.31	90.5	63.85	9.28	63.54	131
26268_2#324	ERR3439545	150	1675962	253070262	99.82	99.79	95.68	45.68	4.78	55.98	121
26268_2#325	ERR3439546	150	1664510	251341010	99.74	99.22	66.51	29.49	11.88	55.71	121
26268_2#326	ERR3439547	150	1649932	249139732	99.82	99.79	92.63	50.39	4.81	55.93	118
26268_2#327	ERR3439548	150	2527484	381650084	99.73	99.1	90.51	74.37	31.49	83.99	117
26268_2#328	ERR3439549	150	1390802	210011102	99.82	99.8	88.87	25.15	2.43	46.15	123
26268_2#329	ERR3439550	150	2413998	364513698	99.84	99.73	98.07	89.54	16.06	79.09	115
26268_2#33	ERR3439254	150	1461880	220743880	99.81	99.6	80.19	40.25	1.46	48.62	121
26268_2#330	ERR3439551	150	1453892	219537692	99.96	99.85	83.82	38.62	2	48.55	64
26268_2#331	ERR3439552	150	1711538	258442238	99.58	97.3	61.09	35.87	12.3	56.48	83
26268_2#332	ERR3439553	150	1258612	190050412	99.47	98.29	52.12	14.84	5.38	42.2	126
26268_2#333	ERR3439554	150	1388094	209602194	99.99	99.96	93.75	31.23	1.01	46.77	88
26268_2#334	ERR3439555	150	1755994	265155094	99.82	99.68	89.65	55.66	7.24	59.04	94
26268_2#335	ERR3439556	150	1799048	271656248	99.83	99.82	99.35	77.61	0.81	60.72	115
26268_2#336	ERR3439557	150	1685112	254451912	99.8	99.76	93.09	54.1	3.74	55.85	118
26268_2#337	ERR3439558	150	1667388	251775588	99.73	99.69	97.97	60.83	1.71	55.87	421
26268_2#338	ERR3439559	150	1029574	155465674	99.66	99.18	49.5	9.91	2.02	34.37	102
26268_2#339	ERR3439560	150	2806768	423821968	99.44	98.42	86.66	68.45	35.94	93.07	453
26268_2#34	ERR3439255	150	1195108	180461308	99.82	99.74	71.83	15.41	0.81	39.16	120
26268_2#340	ERR3439561	150	1361692	205615492	99.82	99.76	89.26	22.88	2.15	45.73	135
26268_2#341	ERR3439562	150	1908194	288137294	99.82	99.79	95.7	67.43	7.57	63.58	111
26268_2#342	ERR3439563	150	1321942	199613242	99.82	99.77	82.94	27.33	1.64	44.67	115
26268_2#343	ERR3439564	150	1405516	212232916	99.71	99.54	78.94	18.06	3.46	46.6	403
26268_2#344	ERR3439565	150	1630874	246261974	99.72	99.68	96.35	54.92	0.71	53.63	414
26268_2#345	ERR3439566	150	1410866	213040766	99.99	99.95	88.06	28.66	2.74	47.05	66
26268_2#346	ERR3439567	150	1512494	228386594	99.99	99.96	94.02	40.49	2.86	51.03	138
26268_2#347	ERR3439568	150	1147406	173258306	99.98	99.93	82.03	7.28	0.07	38.16	144
26268_2#348	ERR3439569	150	1457586	220095486	99.81	99.74	84.89	34.14	3.87	49.32	117
26268_2#349	ERR3439570	150	1347092	203410892	99.99	99.91	84.11	23.25	2.89	45.02	70
26268_2#35	ERR3439256	150	1089248	164476448	99.8	99.58	57.98	13.09	0.06	35.54	119
26268_2#350	ERR3439571	150	1525288	230318488	99.8	99.77	95.68	43.37	2.23	51.43	117
26268_2#351	ERR3439572	150	1655250	249942750	99.88	99.47	79.92	46.17	9.29	55.76	127
26268_2#352	ERR3439573	150	1325626	200169526	99.84	99.05	65.32	26.83	4.5	43.85	143
26268_2#353	ERR3439574	150	1131674	170882774	99.19	95.37	54.21	22.7	0.78	36.66	58
26268_2#354	ERR3439575	150	1150596	173739996	99.78	99.52	68.68	14.11	1.65	38.65	116
26268_2#355	ERR3439576	150	1294770	195510270	99.72	99.64	88.36	24.74	0.14	43.61	438
26268_2#356	ERR3439577	150	1397308	210993508	99.68	99.39	66.06	19.17	5.74	46.88	441
26268_2#357	ERR3439578	150	1210120	182728120	99.7	99.59	83.06	16.56	0.07	40.55	437
26268_2#358	ERR3439579	150	1378308	208124508	99.98	99.96	96.21	30.97	0.09	46.45	130
26268_2#359	ERR3439580	150	1906244	287842844	99.99	99.96	99.59	86.88	1.46	64.66	113
26268_2#36	ERR3439257	150	1112654	168010754	99.82	99.77	69.69	10.13	0.19	36.9	119
26268_2#360	ERR3439581	150	1240438	187306138	99.98	99.91	79.81	15.36	2.21	41.56	151
26268_2#361	ERR3439582	150	1673124	252641724	99.93	99.58	86.67	54.99	5.16	56.47	139
26268_2#362	ERR3439583	150	1476594	222965694	99.74	99.68	94.76	39.5	1.83	49.86	369
26268_2#363	ERR3439584	150	1310078	197821778	99.81	99.77	91.71	22.56	0.58	44.06	115
26268_2#364	ERR3439585	150	1107878	167289578	99.96	99.69	63.33	12.22	1.56	37.41	147
26268_2#365	ERR3439586	150	1554538	234735238	99.8	99.76	98.43	55.34	0.24	52.52	118
26268_2#366	ERR3439587	150	1271538	192002238	99.98	99.92	89.52	18.52	0.53	42.73	142
26268_2#368	ERR3439589	150	1317944	199009544	99.96	99.85	83.01	21.91	2.37	43.91	140
26268_2#369	ERR3439590	150	1318706	199124606	99.81	99.78	88.21	24.71	0.81	44.15	128
26268_2#37	ERR3439258	150	1098410	165859910	99.81	99.74	70.04	6.67	0.03	35.78	124
26268_2#370	ERR3439591	150	1568064	236777664	99.71	99.66	97.66	57.03	0.17	53.1	413
26268_2#371	ERR3439592	150	1065012	160816812	99.81	99.7	64.55	8.61	0.6	35.86	103
26268_2#372	ERR3439593	150	1147446	173264346	99.81	99.78	79.25	10.77	0.28	38.72	129
26268_2#373	ERR3439594	150	1703796	257273196	99.98	99.93	99.34	74.03	0.56	57.76	141
26268_2#374	ERR3439595	150	1423086	214885986	99.68	99.64	90.46	35.09	1.96	48.23	123
26268_2#375	ERR3439596	150	1578788	238396988	99.98	99.95	98.92	59.92	0.13	53.36	108
26268_2#376	ERR3439597	150	1328938	200669638	99.82	99.79	86.17	24.03	2.07	44.78	127
26268_2#377	ERR3439598	150	949546	143381446	99.81	99.71	50.74	1.08	0.01	31.07	116
26268_2#378	ERR3439599	150	911436	137626836	99.97	99.74	47.65	1.99	0.01	30.71	63
26268_2#379	ERR3439600	150	1558810	235380310	99.98	99.87	91.35	48.45	1.88	52.39	142
26268_2#38	ERR3439259	150	1464750	221177250	99.77	99.75	95.95	34.96	0.4	47.89	153
26268_2#380	ERR3439601	150	1112998	168062698	99.94	99.67	59.76	15.19	1.48	37.36	142
26268_2#381	ERR3439602	150	969160	146343160	99.96	99.73	52.86	4.41	0.07	32.35	140
26268_2#382	ERR3439603	150	1555778	234922478	99.82	99.79	98.52	56.69	0.02	52.45	119
26268_2#383	ERR3439604	150	1175504	177501104	99.8	99.72	77.85	14.38	0.25	39.31	99
26268_2#384	ERR3439605	150	1115190	168393690	99.81	99.76	77.02	5.84	0.01	36.71	119
26268_2#39	ERR3439260	150	1212338	183063038	99.8	99.77	86.19	10.75	0.03	39.76	121
26268_2#4	ERR3439225	150	1549098	233913798	99.92	99.1	35.2	1.23	0.01	27.9	74
26268_2#40	ERR3439261	150	1401970	211697470	99.82	99.81	94.15	29.27	1.29	46.72	134
26268_2#41	ERR3439262	150	1224032	184828832	99.81	99.77	83.12	15.53	0.4	40.83	120
26268_2#42	ERR3439263	150	1011662	152760962	99.81	99.71	54.98	5.79	0.23	33.31	125
26268_2#43	ERR3439264	150	995264	150284864	99.81	99.68	50.3	6.6	0.2	32.72	125
26268_2#45	ERR3439266	150	1380836	208506236	99.81	99.55	59.63	21.39	1.87	39.55	122
26268_2#46	ERR3439267	150	1521052	229678852	99.81	99.77	91.04	37.12	3.72	50.5	123
26268_2#48	ERR3439269	150	1312784	198230384	99.82	99.8	93.26	19.42	0.02	43.14	125
26268_2#49	ERR3439270	150	1063728	160622928	99.82	99.65	56.31	13.48	0.08	35.44	106
26268_2#5	ERR3439226	150	2200186	332228086	99.99	99.95	98.3	86.08	9.07	72.87	161
26268_2#50	ERR3439271	150	1086454	164054554	99.8	99.56	55.2	15.94	0.28	36.14	126
26268_2#51	ERR3439272	150	1168138	176388838	99.82	99.78	79.75	12.24	0.06	39.03	116
26268_2#52	ERR3439273	150	833484	125856084	99.8	99.6	28.23	0.09	0	27.06	116
26268_2#53	ERR3439274	150	1091366	164796266	99.81	99.71	64.27	8.47	0.48	35.78	126
26268_2#54	ERR3439275	150	1389636	209835036	99.77	99.74	79.12	22.98	3.95	46.07	158
26268_2#57	ERR3439278	150	1141178	172317878	99.57	97.6	44.6	18.75	3.67	36.23	424
26268_2#6	ERR3439227	150	3292896	497227296	100	99.99	99.7	98.95	59.95	105.83	4
26268_2#62	ERR3439283	150	1741118	262908818	99.71	99.59	84.31	44.34	12.55	58.64	445
26268_2#63	ERR3439284	150	1098386	165856286	99.69	99.43	62.19	4.82	0.03	33.83	446
26268_2#65	ERR3439286	150	1658924	250497524	99.8	99.78	98.91	67.37	0.12	55.89	111
26268_2#66	ERR3439287	150	3749152	566121952	99.73	99.72	99.26	96.83	57.37	115.9	430
26268_2#67	ERR3439288	150	3841024	579994624	99.73	99.72	99.28	98	77.27	127.8	448
26268_2#68	ERR3439289	150	3730032	563234832	99.73	99.73	99.44	98.53	76.55	120.43	450
26268_2#69	ERR3439290	150	4927548	744059748	99.73	99.73	99.42	98.41	85.87	159.28	445
26268_2#7	ERR3439228	150	1833264	276822864	99.94	99.52	87.42	57.92	11.5	61.67	5
26268_2#70	ERR3439291	150	4064714	613771814	99.72	99.62	98.47	95.04	71.85	136.12	441
26268_2#71	ERR3439292	150	2037148	307609348	99.7	99.2	80.19	49.15	17.54	68.59	319
26268_2#72	ERR3439293	150	3925626	592769526	99.73	99.7	98.95	96.72	73.29	131.19	440
26268_2#74	ERR3439295	150	2273226	343257126	99.73	99.65	97.59	83.83	12.71	75.01	442
26268_2#75	ERR3439296	150	4548194	686777294	99.73	99.73	99.57	98.96	87.89	147.34	450
26268_2#76	ERR3439297	150	1361758	205625458	99.98	99.95	92.91	28.97	0.43	45.78	138
26268_2#77	ERR3439298	150	2688470	405958970	99.96	99.85	99.09	96.63	23.95	87.53	151
26268_2#78	ERR3439299	150	4594962	693839262	99.73	99.73	99.52	98.99	90.72	148.42	448
26268_2#79	ERR3439300	150	2292736	346203136	99.67	99.22	84.83	55.11	20.41	75.35	388
26268_2#81	ERR3439302	150	896394	135355494	99.81	99.66	41.38	0.6	0.01	29.33	128
26268_2#82	ERR3439303	150	990304	149535904	99.8	99.65	57.27	3.51	0.02	32.73	119
26268_2#83	ERR3439304	150	1647804	248818404	99.71	99.62	90.95	36.16	4.22	54.43	433
26268_2#84	ERR3439305	150	2635818	398008518	99.6	98.84	79.18	54.85	25.89	86.71	430
26268_2#85	ERR3439306	150	3012720	454920720	99.71	99.54	94.15	76.39	37.12	95.49	445
26268_2#86	ERR3439307	150	1482008	223783208	99.8	99.77	96.84	45.41	0.11	49.91	116
26268_2#87	ERR3439308	150	1884046	284490946	99.56	98.81	76.69	46.43	14.49	62.83	444
26268_2#88	ERR3439309	150	2350952	354993752	99.72	99.67	98.53	84.17	12.51	76.8	443
26268_2#89	ERR3439310	150	2011808	303783008	99.69	99.4	89.16	59.3	12.45	64.85	412
26268_2#9	ERR3439230	150	1353536	204383936	99.78	99.65	83.86	33.19	0.07	44.75	112
26268_2#90	ERR3439311	150	1054086	159166986	99.88	99.2	62.64	8.72	0.5	35.28	109
26268_2#91	ERR3439312	150	1394244	210530844	99.79	99.45	68.86	32.97	4.49	46.33	128
26268_2#92	ERR3439313	150	1611446	243328346	99.74	99.16	81.34	47.1	3.01	51.87	119
26268_2#93	ERR3439314	150	1045210	157826710	99.78	99.53	55.12	12.44	0.15	34.81	125
26268_2#94	ERR3439315	150	1713082	258675382	99.73	99.02	78.57	48.65	11.97	57.51	128
26268_2#95	ERR3439316	150	1421648	214668848	99.7	98.75	61.38	31.4	8.8	47.69	128
26268_2#97	ERR3439318	150	1704756	257418156	99.34	97.42	74.37	48.29	11.18	56.58	110
26268_2#98	ERR3439319	150	1020730	154130230	99.64	99.06	53.8	1	0	31.32	124
26268_2#99	ERR3439320	150	1853018	279805718	99.98	99.97	99.57	83.33	0.45	62.51	142
26415_2#1	ERR3468419	150	1166810	176188310	99.82	99.79	84.99	7.82	0.01	38.67	117
26415_2#10	ERR3468428	150	1190862	179820162	99.82	99.76	74.72	11.22	1.09	38.66	123
26415_2#100	ERR3468518	150	1430660	216029660	99.99	99.93	84.58	25.23	3.34	47.51	150
26415_2#101	ERR3468519	150	1399938	211390638	99.99	99.91	83	21.68	3.01	45.83	149
26415_2#102	ERR3468520	150	1298262	196037562	99.93	99.52	33.94	7.13	1.73	31.18	155
26415_2#103	ERR3468521	150	1949410	294360910	99.99	99.97	97.83	67.83	2.68	59.84	158
26415_2#105	ERR3468523	150	1221828	184496028	99.96	99.64	66.32	17.38	2.1	39.59	139
26415_2#107	ERR3468525	150	1759448	265676648	99.97	99.9	97.72	57.21	3.06	57.79	165
26415_2#108	ERR3468526	150	2325578	351162278	100	99.97	99.77	93.04	5.83	74.7	147
26415_2#109	ERR3468527	150	2893184	436870784	99.99	99.99	99.81	97.53	25.16	91.87	146
26415_2#11	ERR3468429	150	1236400	186696400	99.82	99.73	79.71	13.42	1.19	40.21	114
26415_2#111	ERR3468529	150	957062	144516362	99.85	99.38	20.87	0.02	0	25.65	154
26415_2#113	ERR3468531	150	1603052	242060852	100	99.97	97.55	46.21	1.97	51.84	153
26415_2#114	ERR3468532	150	1417174	213993274	99.98	99.93	83.36	15.41	2.96	45.8	166
26415_2#115	ERR3468533	150	1427376	215533776	99.68	99.66	95.89	31.87	0.93	47.25	461
26415_2#116	ERR3468534	150	1532402	231392702	99.98	99.92	94.07	40.89	2.16	50.7	145
26415_2#118	ERR3468536	150	1575008	237826208	99.98	99.93	91.86	27.49	1.64	46.21	157
26415_2#119	ERR3468537	150	1660214	250692314	99.99	99.93	95.53	43.4	2.57	53.66	156
26415_2#12	ERR3468430	150	1163934	175754034	99.81	99.75	67.44	4.41	0.01	34.69	125
26415_2#120	ERR3468538	150	1067452	161185252	99.97	99.88	52.58	0.63	0.01	31.26	155
26415_2#121	ERR3468539	150	1893070	285853570	99.99	99.96	99.12	74.11	2.81	61.57	139
26415_2#122	ERR3468540	150	1642240	247978240	99.98	99.93	89.67	26.18	3.36	52.35	165
26415_2#123	ERR3468541	150	1692572	255578372	99.68	99.66	98.91	68.43	0.43	56.24	456
26415_2#124	ERR3468542	150	3298570	498084070	99.98	99.98	99.7	96.05	46.18	106.33	167
26415_2#125	ERR3468543	150	2207942	333399242	100	99.98	93.6	55.45	10.52	71.85	144
26415_2#127	ERR3468545	150	1556530	235036030	99.99	99.96	93.96	38.65	2.86	50.89	157
26415_2#128	ERR3468546	150	949212	143331012	99.91	99.65	29.87	0.08	0	27.38	153
26415_2#129	ERR3468547	150	1459408	220370608	99.97	99.85	65.16	12.38	3.55	47.74	163
26415_2#13	ERR3468431	150	3272906	494208806	99.83	99.83	99.77	99.1	57.23	108.13	120
26415_2#130	ERR3468548	150	1521280	229713280	99.98	99.95	96.75	38.77	1.66	49.93	166
26415_2#134	ERR3468552	150	1042598	157432298	99.67	99.57	61.46	1.72	0.02	32.97	458
26415_2#135	ERR3468553	150	1526090	230439590	99.97	99.85	74.09	18.9	3.3	46.53	154
26415_2#136	ERR3468554	150	1456020	219859020	99.99	99.95	91.45	23.65	1.04	44.61	155
26415_2#137	ERR3468555	150	1644092	248257892	99.95	99.83	78.87	21.79	3.89	52.21	157
26415_2#138	ERR3468556	150	1293872	195374672	99.98	99.92	72.87	10.39	2.86	42.87	165
26415_2#139	ERR3468557	150	1266784	191284384	99.97	99.9	83.81	21.69	0.37	42.27	167
26415_2#14	ERR3468432	150	1513982	228611282	99.89	99.8	93.95	35.24	2.8	49.95	81
26415_2#140	ERR3468558	150	1187928	179377128	99.99	99.92	78.45	6.11	0.01	37.14	156
26415_2#141	ERR3468559	150	1588292	239832092	100	99.97	93.88	36.62	2.96	52.21	142
26415_2#142	ERR3468560	150	1789964	270284564	100	99.97	96.06	61.11	3.43	58.69	157
26415_2#144	ERR3468562	150	2087304	315182904	99.99	99.96	97.13	60.39	6.9	65.38	160
26415_2#145	ERR3468563	150	1076720	162584720	99.98	99.85	53.72	6.34	1.85	35.51	165
26415_2#146	ERR3468564	150	1354668	204554868	99.68	99.58	76	20.79	3.08	44.92	450
26415_2#147	ERR3468565	150	1488468	224758668	99.98	99.95	94.24	33.37	0.86	47.27	168
26415_2#148	ERR3468566	150	1955400	295265400	99.98	99.96	98.27	69.92	1.62	59.66	164
26415_2#149	ERR3468567	150	1699370	256604870	99.98	99.96	97.36	60.94	1.68	55.99	168
26415_2#15	ERR3468433	150	1959344	295860944	99.73	99.67	93.44	61.79	9.45	64.18	444
26415_2#150	ERR3468568	150	1755022	265008322	99.97	99.91	97.71	58.26	2.11	56.5	153
26415_2#151	ERR3468569	150	995866	150375766	99.97	99.85	40.93	0.15	0	29.29	159
26415_2#152	ERR3468570	150	1665846	251542746	99.99	99.97	94.47	33.83	0.37	47.1	157
26415_2#153	ERR3468571	150	1495856	225874256	99.99	99.96	93.62	34.27	2.66	50.19	152
26415_2#154	ERR3468572	150	1757690	265411190	99.98	99.97	97.43	49.87	2.88	56.64	168
26415_2#155	ERR3468573	150	2957306	446553206	100	99.99	99.92	99.38	36.19	96.32	144
26415_2#156	ERR3468574	150	1192956	180136356	99.68	99.65	80.52	9.24	1.12	39.33	468
26415_2#157	ERR3468575	150	2012302	303857602	99.99	99.98	98.9	72.16	4.2	65.28	146
26415_2#158	ERR3468576	150	1614502	243789802	99.99	99.93	91.23	34.08	3.66	50.15	155
26415_2#16	ERR3468434	150	1514238	228649938	99.82	99.8	96.33	43.87	1.15	50.44	125
26415_2#161	ERR3468579	150	1477356	223080756	99.99	99.94	95.2	37.25	1.05	48.51	155
26415_2#162	ERR3468580	150	1898068	286608268	99.98	99.97	98.25	66.92	4.39	61.26	164
26415_2#163	ERR3468581	150	2907554	439040654	100	99.98	99.82	98.49	31.43	94.81	146
26415_2#164	ERR3468582	150	2386540	360367540	100	99.99	99.73	95.12	10.09	78.04	149
26415_2#165	ERR3468583	150	2276212	343708012	99.98	99.98	99.77	93.07	6.16	73.62	165
26415_2#167	ERR3468585	150	1121720	169379720	99.99	99.93	69.5	1.09	0	34.08	155
26415_2#168	ERR3468586	150	1148120	173366120	99.98	99.89	55.29	0.42	0	31.58	156
26415_2#169	ERR3468587	150	1621018	244773718	99.99	99.97	97.36	46.54	1.82	52.18	158
26415_2#17	ERR3468435	150	929728	140388928	99.77	99.15	16.07	0.01	0	24.39	122
26415_2#170	ERR3468588	150	1536780	232053780	99.98	99.96	95.48	42.92	1.48	50.2	170
26415_2#171	ERR3468589	150	1584696	239289096	99.99	99.97	94.47	41.48	2.84	51.96	154
26415_2#172	ERR3468590	150	1250452	188818252	99.68	99.63	86.45	13.01	0.38	40.6	462
26415_2#173	ERR3468591	150	1726198	260655898	99.68	99.66	98.18	64.35	1.58	56.79	465
26415_2#174	ERR3468592	150	1458674	220259774	99.98	99.87	79.05	22.7	3.48	44.68	154
26415_2#175	ERR3468593	150	934150	141056650	99.96	99.66	19.03	0.02	0	25.53	156
26415_2#176	ERR3468594	150	1679418	253592118	99.99	99.97	97.9	47.45	0.64	51.2	157
26415_2#177	ERR3468595	150	1463192	220941992	99.99	99.93	89.18	26.57	2.9	47.97	157
26415_2#178	ERR3468596	150	1284242	193920542	99.68	99.64	88.23	10.51	0.03	39.98	465
26415_2#179	ERR3468597	150	1479550	223412050	99.68	99.65	94.29	38.65	0.61	48.43	461
26415_2#18	ERR3468436	150	1467872	221648672	99.82	99.8	96.49	37.91	0.07	48.02	127
26415_2#180	ERR3468598	150	1392794	210311894	99.68	99.64	93.89	30.07	0.53	46.1	451
26415_2#181	ERR3468599	150	1402904	211838504	99.67	99.64	91.76	22.82	1.24	44.83	458
26415_2#182	ERR3468600	150	1681074	253842174	99.99	99.93	95.24	43.15	1.27	50.34	155
26415_2#184	ERR3468602	150	885354	133688454	99.93	99.52	24.6	0.04	0	26.4	153
26415_2#185	ERR3468603	150	1258398	190018098	99.96	99.7	59.39	11.99	3.32	41.47	150
26415_2#186	ERR3468604	150	1124962	169869262	99.98	99.91	74.24	9.69	0.61	37.85	163
26415_2#187	ERR3468605	150	1595520	240923520	99.68	99.58	85.81	36.02	4.27	52.33	454
26415_2#188	ERR3468606	150	3173672	479224472	100	99.99	99.91	99.58	44.9	99.89	145
26415_2#19	ERR3468437	150	1481558	223715258	99.82	99.79	95.94	35.84	1.01	48.35	126
26415_2#190	ERR3468608	150	1283778	193850478	99.98	99.9	81.65	9.51	0.11	38.65	153
26415_2#192	ERR3468610	150	1403078	211864778	99.99	99.96	89.76	19.47	0.4	42.88	155
26415_2#193	ERR3468611	150	1650088	249163288	99.99	99.97	96.46	44.45	2.7	52.14	5
26415_2#195	ERR3468613	150	1418184	214145784	99.96	99.67	42.97	5.26	1.43	31.95	156
26415_2#198	ERR3468616	150	1590896	240225296	99.99	99.91	86.28	34.61	1.3	46.91	143
26415_2#199	ERR3468617	150	1353278	204344978	99.99	99.95	94.6	21.68	0.02	43.97	156
26415_2#2	ERR3468420	150	1198380	180955380	99.82	99.78	76.97	9.07	0.27	37.88	131
26415_2#20	ERR3468438	150	3053288	461046488	99.83	99.82	99.73	98.07	32.07	93.63	119
26415_2#202	ERR3468620	150	1376608	207867808	99.99	99.96	86.61	16.38	1.86	43.39	155
26415_2#203	ERR3468621	150	1172080	176984080	99.96	99.86	65.89	7.88	1.42	36.62	161
26415_2#205	ERR3468623	150	1331326	201030226	99.95	99.63	54.28	9.16	0.38	33.99	151
26415_2#207	ERR3468625	150	1008146	152230046	99.94	99.47	18.87	2.98	0.64	26.42	154
26415_2#208	ERR3468626	150	1404436	212069836	99.99	99.93	88.37	18.47	2.55	46.13	152
26415_2#209	ERR3468627	150	2160968	326306168	99.99	99.98	99.18	76.44	5.92	67.03	158
26415_2#21	ERR3468439	150	4247142	641318442	99.82	99.8	99.72	99.64	87.83	134.16	127
26415_2#210	ERR3468628	150	1655768	250020968	99.99	99.97	94.33	40.53	3.46	52.51	7
26415_2#211	ERR3468629	150	1339970	202335470	99.97	99.92	79.89	8.38	0.02	37.94	160
26415_2#214	ERR3468632	150	2357166	355932066	99.98	99.94	99.6	88.94	4.54	69.47	155
26415_2#216	ERR3468634	150	1266744	191278344	99.98	99.87	71.67	8.81	2.17	41.19	156
26415_2#217	ERR3468635	150	1478122	223196422	99.99	99.97	89.17	22.02	0.55	43.44	158
26415_2#219	ERR3468637	150	1826142	275747442	99.95	99.89	95.58	45.22	3.63	57.56	170
26415_2#22	ERR3468440	150	1316342	198767642	99.82	99.78	91.51	22.14	0.54	43.87	121
26415_2#223	ERR3468641	150	1125194	169904294	99.97	99.82	58.51	10.53	1.97	36.83	162
26415_2#227	ERR3468645	150	2918774	440734874	99.98	99.94	99.46	87.67	15.14	89.13	162
26415_2#229	ERR3468647	150	3247768	490412968	99.69	99.68	99.57	98.86	58.81	107.45	461
26415_2#23	ERR3468441	150	1856076	280267476	99.77	99.73	94.53	55.54	5.67	59.74	158
26415_2#230	ERR3468648	150	2873036	433828436	100	99.99	99.82	98.67	22.36	88.65	155
26415_2#231	ERR3468649	150	1036916	156574316	99.94	99.62	29.54	1.72	0.03	27.67	151
26415_2#232	ERR3468650	150	1308580	197595580	99.97	99.87	84	14.14	1.14	41.14	152
26415_2#233	ERR3468651	150	941266	142131166	99.97	99.64	15.86	0.01	0	24.88	153
26415_2#234	ERR3468652	150	1049336	158449736	99.98	99.77	54.12	5.66	0.74	33.38	153
26415_2#236	ERR3468654	150	2278994	344128094	100	99.99	99.76	94.78	4.01	72.81	6
26415_2#238	ERR3468656	150	1520844	229647444	99.96	99.83	75.73	8.89	0.29	37.62	164
26415_2#24	ERR3468442	150	2429080	366791080	99.73	99.72	99.52	95.14	10.3	77.66	449
26415_2#240	ERR3468658	150	1416278	213857978	99.99	99.91	85.62	25.21	2.91	46	152
26415_2#242	ERR3468660	150	1162122	175480422	99.97	99.81	76.87	6.23	0.47	37.19	156
26415_2#243	ERR3468661	150	926756	139940156	99.98	99.89	39.76	0.17	0	29.13	151
26415_2#245	ERR3468663	150	3410634	515005734	99.99	99.95	99.82	99.14	41.34	99.11	159
26415_2#246	ERR3468664	150	1737152	262309952	99.99	99.92	95.04	40.09	3.33	54.13	154
26415_2#248	ERR3468666	150	1421262	214610562	99.98	99.88	84.49	15.71	2.21	43.78	142
26415_2#249	ERR3468667	150	1693746	255755646	99.99	99.97	94.59	41.68	3.58	53.42	158
26415_2#25	ERR3468443	150	1099542	166030842	99.82	99.76	70.41	6	0.11	35.82	126
26415_2#250	ERR3468668	150	1111482	167833782	99.98	99.85	55.02	4.17	0.84	33.47	150
26415_2#254	ERR3468672	150	1123900	169708900	99.99	99.89	67.99	9.16	0.98	36.91	157
26415_2#255	ERR3468673	150	2947764	445112364	99.99	99.94	96.69	76.58	27.94	93.05	157
26415_2#256	ERR3468674	150	1983948	299576148	100	99.98	98.27	72.16	4.2	62.81	146
26415_2#257	ERR3468675	150	1175256	177463656	99.97	99.84	67.5	8.84	1.3	36.97	156
26415_2#258	ERR3468676	150	875366	132180266	99.96	99.63	20.55	0.04	0	25.65	153
26415_2#259	ERR3468677	150	1736864	262266464	99.97	99.91	95.45	35.74	0.1	47.34	164
26415_2#26	ERR3468444	150	1133102	171098402	99.82	99.78	74.36	4.33	0.02	35.86	126
26415_2#260	ERR3468678	150	1575900	237960900	99.97	99.83	64.32	7.58	2.26	38.48	153
26415_2#261	ERR3468679	150	3321588	501559788	99.68	99.64	98.51	94.53	53.08	108.32	464
26415_2#262	ERR3468680	150	3649120	551017120	100	100	99.9	99.55	67.83	117.98	150
26415_2#263	ERR3468681	150	1157754	174820854	99.98	99.85	57.9	11.48	1.75	36.61	152
26415_2#264	ERR3468682	150	1867814	282039914	99.99	99.96	99.1	76.39	0.65	59.84	157
26415_2#265	ERR3468683	150	806832	121831632	99.74	95.8	2.85	0.01	0	19.4	152
26415_2#268	ERR3468686	150	1337744	201999344	99.94	99.75	63	7.66	0.08	34.91	157
26415_2#27	ERR3468445	150	749508	113175708	99.65	94.43	0.71	0	0	17.74	111
26415_2#270	ERR3468688	150	1184576	178870976	99.96	99.79	60.31	10.83	2.63	38.43	160
26415_2#271	ERR3468689	150	1094036	165199436	99.9	99.13	19.64	3.58	1.24	26.78	151
26415_2#273	ERR3468691	150	1107978	167304678	99.99	99.87	57.97	6.9	1.64	35.55	162
26415_2#274	ERR3468692	150	1079424	162993024	99.98	99.89	69.18	2.06	0	34.35	4
26415_2#276	ERR3468694	150	2737370	413342870	99.99	99.98	99.83	97.78	28.34	90.65	161
26415_2#277	ERR3468695	150	1927416	291039816	99.99	99.96	98.09	57.51	1.75	54.66	3
26415_2#278	ERR3468696	150	1374690	207578190	99.86	98.79	57.32	25.47	5.15	44.95	153
26415_2#279	ERR3468697	150	1060620	160153620	99.95	99.46	47.7	7.98	2.23	34.54	156
26415_2#28	ERR3468446	150	2102578	317489278	99.8	99.76	99.38	86.05	4.09	67.78	126
26415_2#280	ERR3468698	150	1370380	206927380	99.98	99.89	89.74	24.48	1.11	44.6	158
26415_2#281	ERR3468699	150	1158230	174892730	99.98	99.79	58.82	9.36	2.29	36.99	159
26415_2#282	ERR3468700	150	798946	120640846	99.97	99.43	17.02	0.61	0.01	24.83	5
26415_2#284	ERR3468702	150	1172470	177042970	99.59	98.15	36.79	6.43	0.76	29.75	418
26415_2#285	ERR3468703	150	2509598	378949298	99.99	99.94	99.61	91.41	6.25	74.74	3
26415_2#286	ERR3468704	150	992564	149877164	99.93	99.74	47.01	4.19	0.39	31.68	154
26415_2#288	ERR3468706	150	1482598	223872298	99.96	99.88	95.34	34.42	0.52	47.39	149
26415_2#289	ERR3468707	150	1217044	183773644	99.89	99.47	22.81	3.14	0.31	26.9	93
26415_2#29	ERR3468447	150	1497002	226047302	99.81	99.78	97.79	43.72	0.63	50.06	123
26415_2#291	ERR3468709	150	1501414	226713514	99.99	99.97	95.33	34.14	2.66	49.36	158
26415_2#292	ERR3468710	150	883706	133439606	99.81	97.6	7.05	0.62	0.01	21.06	151
26415_2#293	ERR3468711	150	2540070	383550570	99.98	99.93	99.62	90.94	9.47	79.88	156
26415_2#294	ERR3468712	150	1383768	208948968	99.98	99.95	93.59	27.17	0.41	45.4	144
26415_2#295	ERR3468713	150	1440072	217450872	99.98	99.93	89.76	28.77	2.16	46.62	151
26415_2#297	ERR3468715	150	2931310	442627810	100	99.99	99.93	98.85	35.82	95.51	154
26415_2#299	ERR3468717	150	1003654	151551754	99.94	99.8	50.09	1.63	0.01	31.14	155
26415_2#3	ERR3468421	150	765066	115524966	99.79	99.45	16.32	0.01	0	24.92	125
26415_2#30	ERR3468448	150	1323422	199836722	99.98	99.89	78.44	19.17	2.69	42.68	143
26415_2#302	ERR3468720	150	1517270	229107770	99.97	99.92	89.23	41.12	1.35	50.37	141
26415_2#303	ERR3468721	150	2373442	358389742	99.73	99.72	99.11	88.35	15.06	77.11	439
26415_2#304	ERR3468722	150	1861062	281020362	99.7	99.67	98.84	72.95	2.76	60.99	121
26415_2#305	ERR3468723	150	2688826	406012726	100	99.99	99.64	92.56	23.48	87.15	155
26415_2#31	ERR3468449	150	1849520	279277520	99.83	99.81	99.26	77.45	2.06	61.43	116
26415_2#310	ERR3468728	150	1327068	200387268	99.78	99.64	65.57	6.92	0.18	35.28	117
26415_2#311	ERR3468729	150	1711610	258453110	99.68	99.38	84.32	42.36	4.32	53.65	424
26415_2#312	ERR3468730	150	1796154	271219254	99.83	99.79	92.97	58.83	6.22	59.36	106
26415_2#313	ERR3468731	150	1281462	193500762	99.97	99.83	73.14	14.67	2.85	41.51	155
26415_2#316	ERR3468734	150	1223140	184694140	99.98	99.87	69.49	8.77	2.32	38.92	5
26415_2#317	ERR3468735	150	1212922	183151222	99.98	99.84	62.31	3.6	0.39	33.97	144
26415_2#318	ERR3468736	150	1379454	208297554	99.99	99.96	84.21	25.48	2.38	45.35	114
26415_2#319	ERR3468737	150	1555574	234891674	99.81	99.62	77.75	35.91	5.23	49.96	125
26415_2#32	ERR3468450	150	1407646	212554546	99.8	99.73	87.78	26.98	2.49	46.64	122
26415_2#320	ERR3468738	150	1529710	230986210	99.69	99.52	80.1	37.54	4.69	49.97	126
26415_2#323	ERR3468741	150	1737828	262412028	99.99	99.96	97.76	54.14	2.11	54.09	144
26415_2#324	ERR3468742	150	1120364	169174964	99.66	99.32	58.12	12.68	0.95	35.9	449
26415_2#325	ERR3468743	150	3731398	563441098	99.99	99.97	99.86	99.62	72.27	117.97	145
26415_2#328	ERR3468746	150	1421778	214688478	99.82	99.77	85.86	36.07	0.6	46.95	127
26415_2#329	ERR3468747	150	1094522	165272822	99.97	99.72	53.63	6.67	2.09	35.14	151
26415_2#33	ERR3468451	150	1190270	179730770	99.98	99.95	71.85	6.72	0.2	36.38	147
26415_2#330	ERR3468748	150	895164	135169764	99.93	99.36	27.77	4.16	1.07	28.4	158
26415_2#331	ERR3468749	150	1232238	186067938	99.98	99.88	75.72	12.06	1.68	39.78	145
26415_2#332	ERR3468750	150	1451286	219144186	99.99	99.89	85.18	33.59	2.6	47.5	152
26415_2#333	ERR3468751	150	1332716	201240116	99.98	99.91	85.47	17.64	1.95	43.05	155
26415_2#337	ERR3468755	150	1192290	180035790	99.64	99.06	52.24	13	1.42	35.15	445
26415_2#34	ERR3468452	150	1209554	182642654	99.82	99.79	85.47	8.73	0.03	39.03	120
26415_2#341	ERR3468759	150	1462058	220770758	99.67	99.57	86.8	33.86	1.7	47.01	428
26415_2#342	ERR3468760	150	1261680	190513680	99.71	99.61	84.4	15.33	0.22	40.71	410
26415_2#343	ERR3468761	150	1918780	289735780	99.69	99.66	94.61	60.39	4.42	58.72	123
26415_2#345	ERR3468763	150	1390140	209911140	99.98	99.93	87.43	18.94	3.03	45.09	163
26415_2#347	ERR3468765	150	1166018	176068718	99.96	99.84	59.53	5.09	1.8	35.57	155
26415_2#348	ERR3468766	150	1059170	159934670	99.66	99.53	67.32	1.48	0	33.76	350
26415_2#349	ERR3468767	150	1800622	271893922	99.81	99.71	84.11	44.38	7.7	58.05	116
26415_2#35	ERR3468453	150	1428276	215669676	99.82	99.79	92.18	28.12	0.42	45.37	124
26415_2#350	ERR3468768	150	1523302	230018602	99.82	99.79	97	43.96	0.72	50.29	126
26415_2#352	ERR3468770	150	1307768	197472968	99.98	99.89	70.58	13.97	2.43	42.27	165
26415_2#354	ERR3468772	150	999340	150900340	99.94	99.46	21.5	2.73	0.24	26.38	145
26415_2#355	ERR3468773	150	1111256	167799656	99.65	99.3	43.31	7.48	2.68	35.18	439
26415_2#356	ERR3468774	150	1494030	225598530	99.8	99.7	82.58	31.75	3.23	47.95	123
26415_2#357	ERR3468775	150	1504352	227157152	99.81	99.7	82.63	36.8	3.41	48.99	131
26415_2#36	ERR3468454	150	2076520	313554520	99.82	99.76	99.37	83.55	3.23	65.87	114
26415_2#363	ERR3468781	150	1563044	236019644	99.81	99.73	86.34	43.44	3.45	51.46	127
26415_2#364	ERR3468782	150	1288998	194638698	99.81	99.59	72.02	20.9	0.46	40.12	116
26415_2#365	ERR3468783	150	2523974	381120074	99.98	99.92	99.56	92.92	12.87	80.37	156
26415_2#366	ERR3468784	150	1390184	209917784	99.97	99.89	90.4	28.81	0.45	45.28	161
26415_2#37	ERR3468455	150	1586532	239566332	99.69	99.65	94.72	37.99	2.83	52.48	123
26415_2#370	ERR3468788	150	1678100	253393100	99.82	99.77	92.9	51.53	4.04	55.28	117
26415_2#372	ERR3468790	150	1445798	218315498	99.97	99.88	92.94	26.72	0.47	45.21	156
26415_2#373	ERR3468791	150	1314432	198479232	99.97	99.9	90.25	15.85	0.2	41.97	165
26415_2#374	ERR3468792	150	1356036	204761436	99.92	99.69	71.78	5.16	0.02	35.66	148
26415_2#376	ERR3468794	150	1351486	204074386	99.78	99.55	68.56	16.48	0.88	38.68	111
26415_2#377	ERR3468795	150	1610370	243165870	99.82	99.78	93.05	39.51	3.16	50.86	116
26415_2#378	ERR3468796	150	1170512	176747312	99.8	99.48	65.73	18.39	1.09	38.7	127
26415_2#38	ERR3468456	150	1403412	211915212	99.82	99.79	91.03	22.52	0.01	43.28	124
26415_2#39	ERR3468457	150	1654376	249810776	99.8	99.77	98.74	60.87	0.94	54.47	116
26415_2#4	ERR3468422	150	1310906	197946806	99.82	99.76	84.89	12.94	1.01	40.87	122
26415_2#40	ERR3468458	150	1433328	216432528	99.69	99.66	94.24	33.54	1.49	47.78	121
26415_2#41	ERR3468459	150	1203326	181702226	99.8	99.71	70.89	10.7	1.56	38.27	126
26415_2#42	ERR3468460	150	1274894	192508994	99.82	99.77	87.67	17.29	0.48	41.94	118
26415_2#43	ERR3468461	150	907690	137061190	99.81	99.6	28.7	1.94	0.03	27.68	122
26415_2#44	ERR3468462	150	1400644	211497244	99.82	99.78	94.37	27.21	0.17	45.23	129
26415_2#45	ERR3468463	150	1203858	181782558	99.78	99.73	84.64	9.4	0.01	39.05	123
26415_2#46	ERR3468464	150	1278374	193034474	99.69	99.65	89.28	15.98	0.84	42.27	122
26415_2#47	ERR3468465	150	1443090	217906590	99.8	99.78	94.75	32.5	1.79	48.19	116
26415_2#48	ERR3468466	150	1465646	221312546	99.72	99.68	92.99	33.79	1.4	47.78	432
26415_2#49	ERR3468467	150	1083612	163625412	99.8	99.76	68.99	2.74	0.05	34.57	125
26415_2#5	ERR3468423	150	1078194	162807294	99.8	99.71	56.33	1.3	0	32.02	118
26415_2#50	ERR3468468	150	1286044	194192644	99.77	99.72	85.55	19.58	1.37	42.82	155
26415_2#51	ERR3468469	150	1569580	237006580	99.72	99.7	96.49	46.69	0.38	50.71	438
26415_2#52	ERR3468470	150	1135602	171475902	99.8	99.71	74.75	6.54	0.66	37.15	127
26415_2#53	ERR3468471	150	1270976	191917376	99.98	99.91	88.12	14.19	0.1	40.95	62
26415_2#54	ERR3468472	150	1183218	178665918	99.8	99.74	80.45	10.52	0.02	38.51	116
26415_2#55	ERR3468473	150	1195252	180483052	99.8	99.77	85.4	9.12	0.14	39.29	116
26415_2#56	ERR3468474	150	1777398	268387098	99.73	99.71	98.34	60.67	2.51	57.09	425
26415_2#57	ERR3468475	150	1321914	199609014	99.72	99.69	94.38	20.57	0.04	43.63	437
26415_2#58	ERR3468476	150	1115362	168419662	99.77	99.68	65.94	2.53	0.01	33.91	158
26415_2#59	ERR3468477	150	1594440	240760440	99.71	99.59	84.25	37.85	4.41	52.08	430
26415_2#6	ERR3468424	150	1755860	265134860	99.81	99.73	87.08	44.75	8.62	57.88	120
26415_2#60	ERR3468478	150	1128608	170419808	99.82	99.74	71.28	6.07	1.2	37.25	132
26415_2#61	ERR3468479	150	1631966	246426866	99.82	99.81	96.86	50.9	0.86	52.46	129
26415_2#62	ERR3468480	150	1362066	205671966	99.79	99.71	81.3	16.34	2.51	42.93	119
26415_2#63	ERR3468481	150	1078894	162912994	99.82	99.76	68.13	4.62	1.06	35.83	127
26415_2#64	ERR3468482	150	2092796	316012196	99.69	99.67	97.76	75.76	6.76	67.17	462
26415_2#65	ERR3468483	150	1290196	194819596	99.72	99.67	91.13	17.54	0.1	42.43	443
26415_2#66	ERR3468484	150	1153826	174227726	99.82	99.77	73.76	4.96	0.45	36.3	128
26415_2#67	ERR3468485	150	1268892	191602692	99.71	99.58	72.07	15.56	2.52	41.8	438
26415_2#69	ERR3468487	150	1596602	241086902	99.82	99.8	98.74	59.11	0.18	53.54	126
26415_2#7	ERR3468425	150	1770088	267283288	99.99	99.95	93.35	49.38	4.71	56.89	145
26415_2#71	ERR3468489	150	1489588	224927788	99.82	99.78	94.04	31.07	2.42	49.75	134
26415_2#72	ERR3468490	150	2006470	302976970	99.99	99.97	98.78	75.67	7.24	66.8	144
26415_2#73	ERR3468491	150	1318496	199092896	99.69	99.66	91.34	19.88	0.33	43.3	128
26415_2#74	ERR3468492	150	1652126	249471026	99.81	99.75	91.75	44.87	4.16	54.47	117
26415_2#75	ERR3468493	150	1601822	241875122	99.82	99.77	97.43	54.12	0.61	52.81	127
26415_2#76	ERR3468494	150	969240	146355240	99.78	99.71	54.5	2.27	0.01	31.97	120
26415_2#77	ERR3468495	150	1563648	236110848	99.72	99.68	95.87	51.81	0.31	51.95	448
26415_2#78	ERR3468496	150	1632894	246566994	99.8	99.75	96.04	48.44	2.32	53.9	122
26415_2#79	ERR3468497	150	1569366	236974266	99.81	99.78	96.17	43.41	2.72	52.49	121
26415_2#8	ERR3468426	150	1179714	178136814	99.79	99.7	70.14	6.14	0.19	35.81	121
26415_2#80	ERR3468498	150	1796042	271202342	99.99	99.98	98.71	62.21	0.99	55.28	142
26415_2#81	ERR3468499	150	975050	147232550	99.81	99.68	41.74	0.16	0	29.35	124
26415_2#82	ERR3468500	150	1360114	205377214	99.82	99.74	89.31	22.12	1.71	44.7	124
26415_2#83	ERR3468501	150	1327734	200487834	99.82	99.79	91.41	21.48	0.5	43.62	128
26415_2#84	ERR3468502	150	1051094	158715194	99.8	99.71	65.21	3.7	0.02	34.16	119
26415_2#86	ERR3468504	150	1527596	230666996	99.82	99.8	96.29	46.76	0.51	50.87	121
26415_2#87	ERR3468505	150	1539570	232475070	99.82	99.81	97.19	46.17	1.07	50.93	121
26415_2#88	ERR3468506	150	1600042	241606342	99.99	99.96	97.81	50.37	1.48	52.53	148
26415_2#89	ERR3468507	150	965946	145857846	99.81	99.72	54.59	1.64	0.02	31.82	124
26415_2#9	ERR3468427	150	1244884	187977484	99.98	99.93	77.56	10.3	0.49	38.53	144
26415_2#90	ERR3468508	150	929106	140295006	99.79	99.69	45.44	2.12	0.03	30.56	124
26415_2#91	ERR3468509	150	1071680	161823680	99.81	99.71	54.91	2.2	0.01	32.02	119
26415_2#92	ERR3468510	150	1208350	182460850	99.78	99.73	83.07	9.75	0.22	39.01	120
26415_2#93	ERR3468511	150	1467978	221664678	99.77	99.74	90.24	31.87	2.69	48.39	154
26415_2#94	ERR3468512	150	1333098	201297798	99.82	99.76	84.98	15.61	2.02	43.94	125
26415_2#95	ERR3468513	150	1303736	196864136	99.82	99.78	89.77	20.05	0.97	43.38	124
26415_2#96	ERR3468514	150	1397108	210963308	99.98	99.89	75.63	27.25	4.33	45.91	141
26415_2#97	ERR3468515	150	1570646	237167546	99.99	99.95	97.86	53.06	0.26	52.29	144
26415_2#98	ERR3468516	150	993296	149987696	99.93	99.79	54.25	0.63	0	31.46	168
26415_2#99	ERR3468517	150	1949812	294421612	99.98	99.94	99.42	81.25	2.51	64.01	163
29589_1#10	ERR4187613	150	1207972	182403772	99.97	99.76	42.25	6.89	3.08	39.24	160
29589_1#100	ERR4187697	150	1464406	221125306	99.99	99.93	90.57	21.78	3.35	48.07	169
29589_1#102	ERR4187699	150	1664296	251308696	99.68	99.64	98.17	58.52	2.17	55.67	476
29589_1#103	ERR4187700	150	1343564	202878164	99.72	99.67	90.72	24.18	0.55	44.28	452
29589_1#104	ERR4187701	150	1862750	281275250	99.73	99.72	99.27	81.17	1.9	61.89	453
29589_1#105	ERR4187702	150	1459986	220457886	99.8	99.76	84.15	18.64	3.32	48.48	123
29589_1#106	ERR4187703	150	1230062	185739362	99.97	99.91	78.41	13.08	1.71	40.54	3
29589_1#107	ERR4187704	150	1410372	212966172	99.8	99.75	94.25	30.94	0.56	46.52	120
29589_1#108	ERR5162050	150	1676060	253085060	99.99	99.95	76.63	18.07	4.51	55.14	154
29589_1#109	ERR4187705	150	1137224	171720824	99.97	99.81	63.68	12.25	1.24	37.09	170
29589_1#11	ERR4187614	150	1095046	165351946	99.82	99.75	64.51	8.6	1.23	36.4	124
29589_1#110	ERR4187706	150	1233810	186305310	99.99	99.92	80.64	14.52	0.89	40.43	156
29589_1#111	ERR4187707	150	2510316	379057716	99.98	99.77	60.34	17	6.01	80.1	170
29589_1#112	ERR4187708	150	1513518	228541218	99.99	99.96	86.42	33.74	3.6	49.9	170
29589_1#115	ERR4187710	150	1310822	197934122	99.98	99.95	85.6	23.84	1.09	43.65	168
29589_1#116	ERR4187711	150	1643494	248167594	99.82	99.78	97.07	47.8	2.7	53.47	122
29589_1#117	ERR4187712	150	1413004	213363604	99.69	99.65	88.95	24.99	2.41	47.13	486
29589_1#118	ERR5162052	150	4106942	620148242	99.83	99.82	99.76	99.63	90.97	136.14	157
29589_1#12	ERR4187615	150	1460552	220543352	99.81	99.75	75.36	26.55	5.52	48.55	131
29589_1#123	ERR4187717	150	2858384	431615984	99.99	99.98	98.81	67.8	5.96	92.2	159
29589_1#125	ERR5162053	150	1787562	269921862	99.83	99.79	99.04	65.24	1.51	56	119
29589_1#126	ERR5162054	150	2533486	382556386	99.97	99.7	57.59	22.56	9.02	82.24	150
29589_1#127	ERR4187719	150	1551182	234228482	99.82	99.78	91.11	36.27	3.82	51.7	132
29589_1#128	ERR4187720	150	1301790	196570290	99.32	96.46	51.29	16.78	0.77	34.62	427
29589_1#129	ERR4187721	150	1308652	197606452	99.72	99.63	65.87	11.89	2.88	43.37	453
29589_1#13	ERR4187616	150	1754392	264913192	99.9	99.76	65.87	15.2	4.46	56.64	165
29589_1#130	ERR4187722	150	1583140	239054140	99.78	99.72	98.05	50.08	1.72	52.62	126
29589_1#131	ERR4187723	150	1554060	234663060	99.73	99.71	96.95	49.39	0.85	51.75	446
29589_1#133	ERR4187725	150	1233972	186329772	99.8	99.74	79.44	13.03	1.65	40.74	123
29589_1#134	ERR4187726	150	1307690	197461190	69.09	69.05	59.25	13.66	1.22	29.87	297
29589_1#135	ERR4187727	150	1201114	181368214	99.72	99.65	69.17	8.15	2.09	39.64	456
29589_1#137	ERR5162056	150	1300318	196348018	99.99	99.9	80.43	15.58	2.18	42.2	70
29589_1#138	ERR4187728	150	1605746	242467646	99.93	98.75	34.09	12.32	5.15	52.16	153
29589_1#139	ERR4187729	150	1324064	199933664	99.98	99.94	84.11	23.87	1.76	43.95	168
29589_1#14	ERR4187617	150	1914804	289135404	100	99.99	98.67	71.66	5.04	63.81	164
29589_1#141	ERR4187731	150	1565566	236400466	99.96	99.85	76.63	19.89	3.42	51.86	173
29589_1#142	ERR4187732	150	1174230	177308730	99.98	99.88	67.55	13.49	2.12	38.89	172
29589_1#144	ERR4187733	150	1520978	229667678	99.73	99.67	90.94	29.7	3.14	50.68	462
29589_1#146	ERR4187735	150	2404212	363036012	99.97	99.92	93.47	69.31	20.83	78.38	170
29589_1#147	ERR4187736	150	1518300	229263300	99.73	99.68	95.62	39.74	2.42	50.64	460
29589_1#148	ERR4187737	150	1498028	226202228	99.82	99.77	83.53	39.46	3.4	49.87	140
29589_1#149	ERR4187738	150	1841012	277992812	99.99	99.97	98.37	61.61	3.7	60.61	170
29589_1#15	ERR4187618	150	1229498	185654198	99.82	99.77	69.57	13.89	2.68	40.71	126
29589_1#150	ERR4187739	150	1306740	197317740	99.72	99.68	89.83	20.9	0.5	43.36	450
29589_1#151	ERR4187740	150	1404582	212091882	99.82	99.79	91.85	26.84	2.12	46.76	131
29589_1#152	ERR4187741	150	1368530	206648030	99.99	99.94	75.51	16.63	2.92	44.61	168
29589_1#153	ERR4187742	150	929826	140403726	99.96	99.27	33.61	5.09	1.88	30.75	172
29589_1#154	ERR5162058	150	1574660	237773660	100	99.95	92.73	40.6	3.11	52.24	7
29589_1#155	ERR5162059	150	1950344	294501944	99.72	99.67	98.43	77.85	3.11	64.02	451
29589_1#156	ERR5162060	150	1320024	199323624	99.88	99.83	87.43	24.4	0.86	43.9	163
29589_1#157	ERR4187743	150	1294670	195495170	99.98	99.92	83.39	21.3	1.81	43.19	170
29589_1#159	ERR4187745	150	1509284	227901884	99.91	99.86	85.26	28	2.99	49.23	161
29589_1#16	ERR4187619	150	1482000	223782000	99.99	99.96	88.93	22.4	4.27	49.23	163
29589_1#160	ERR4187746	150	1621032	244775832	99.99	99.96	98.02	50.07	2.18	53.87	3
29589_1#162	ERR4187748	150	1086564	164071164	99.72	99.59	58.71	8.6	2.1	36.05	451
29589_1#164	ERR4187750	150	1428060	215637060	99.72	99.68	91.71	28.7	2.21	46.87	447
29589_1#166	ERR4187752	150	1587692	239741492	100	99.98	91.94	37.96	3.72	53.11	3
29589_1#169	ERR4187754	150	1497350	226099850	99.83	99.79	81.21	16.75	3.62	49.44	124
29589_1#17	ERR4187620	150	1609412	243021212	99.96	99.91	94.08	35.89	2.97	53.02	165
29589_1#170	ERR4187755	150	1410226	212944126	99.81	99.77	89.07	24.96	2.75	46.61	122
29589_1#172	ERR5162062	150	3409922	514898222	100	100	99.98	99.69	63.56	111.34	7
29589_1#173	ERR4187757	150	2616886	395149786	99.83	99.83	99.75	98.39	12.72	84.49	133
29589_1#174	ERR4187758	150	1122882	169555182	99.8	99.52	51.28	9.03	2.25	36.97	132
29589_1#175	ERR4187759	150	1928364	291182964	100	99.99	99.78	86.7	1.47	64.63	8
29589_1#176	ERR4187760	150	1509974	228006074	99.82	99.76	93.62	24.82	2.85	50.29	121
29589_1#177	ERR4187761	150	1079776	163046176	99.81	99.29	50.94	10.68	1.98	35.56	119
29589_1#178	ERR4187762	150	1435108	216701308	100	99.96	85.29	17.41	2.95	47.21	7
29589_1#179	ERR5162063	150	1812478	273684178	99.99	99.96	88.46	26.17	6.2	58.89	165
29589_1#18	ERR5162044	150	1294134	195414234	99.99	99.91	57.4	8.22	3.05	41.07	165
29589_1#180	ERR4187763	150	1100450	166167950	99.82	99.72	62.53	8.35	1.62	36.53	120
29589_1#181	ERR4187764	150	1269262	191658562	99.97	99.82	53.71	8.9	2.9	41.74	7
29589_1#182	ERR4187765	150	1676820	253199820	99.98	99.86	56.93	15.5	5.71	53.87	170
29589_1#183	ERR4187766	150	1621728	244880928	99.82	99.77	98.12	54.76	1.71	54.02	121
29589_1#184	ERR4187767	150	1407448	212524648	99.82	99.78	90.75	23.91	2.13	46.74	123
29589_1#185	ERR4187768	150	2842326	429191226	99.99	99.99	99.85	98.33	13.67	89.78	166
29589_1#186	ERR5162064	150	1367012	206418812	99.97	99.91	91.47	18.68	1.52	45.48	143
29589_1#187	ERR4187769	150	1706276	257647676	99.83	99.81	95.62	41.8	3.56	56.36	122
29589_1#188	ERR4187770	150	1947504	294073104	99.99	99.92	78.46	19	4.64	61.99	165
29589_1#19	ERR4187621	150	1057716	159715116	99.82	99.73	62.23	6.05	0.64	34.9	120
29589_1#190	ERR4187772	150	1682076	253993476	99.69	99.64	89.74	51.72	5.24	55.91	482
29589_1#191	ERR4187773	150	2293870	346374370	99.83	99.83	99.63	94.04	7.03	75.94	116
29589_1#193	ERR4187775	150	4874326	736023226	99.99	99.99	99.88	99.31	83.93	157.52	167
29589_1#194	ERR4187776	150	2896224	437329824	99.83	99.83	99.8	99.29	33.68	95.08	121
29589_1#196	ERR4187778	150	1399730	211359230	99.99	99.96	79.35	15.9	3.27	45.78	169
29589_1#197	ERR5162065	150	1708942	258050242	99.99	99.96	97.72	50.81	3.45	57.17	3
29589_1#198	ERR4187779	150	1775278	268066978	100	99.95	85.53	28.32	6.67	57.34	9
29589_1#199	ERR4187780	150	1099878	166081578	99.97	99.59	37.62	6.95	2.74	36.08	5
29589_1#2	ERR4187605	150	1125180	169902180	99.82	99.8	70.6	9.06	1.02	37.41	120
29589_1#20	ERR4187622	150	1440228	217474428	99.98	99.92	74.7	17.23	5.49	47.52	165
29589_1#200	ERR4187781	150	1462686	220865586	99.99	99.97	93.46	33.5	2.12	48.71	168
29589_1#201	ERR4187782	150	3358302	507103602	99.98	99.92	92.78	73.14	35.15	107.52	9
29589_1#202	ERR4187783	150	1262092	190575892	99.98	99.77	50.7	9.34	3.26	41.14	5
29589_1#203	ERR4187784	150	1388604	209679204	99.98	99.91	82.65	17.91	2.53	45.88	172
29589_1#204	ERR4187785	150	2396924	361935524	100	99.99	99.65	82.42	7.97	76.07	9
29589_1#205	ERR4187786	150	1308158	197531858	99.97	99.9	81.52	16.39	2.02	43.56	5
29589_1#206	ERR4187787	150	3758232	567493032	99.99	99.98	99.95	99.55	74.41	123.15	169
29589_1#207	ERR4187788	150	2111774	318877874	99.83	99.8	99.52	81.4	3.83	69.04	125
29589_1#208	ERR4187789	150	1524782	230242082	100	99.97	91.71	24.61	2.99	50.39	5
29589_1#209	ERR4187790	150	1725900	260610900	100	100	98.23	55.9	2.9	57.34	6
29589_1#21	ERR4187623	150	1205980	182102980	99.97	99.83	52.65	7.32	2.41	38.17	7
29589_1#210	ERR5162066	150	1996786	301514686	99.99	99.96	85.19	26.57	5.98	63.14	9
29589_1#211	ERR4187791	150	1971530	297701030	99.99	99.94	94.19	40.88	3.46	62.53	5
29589_1#212	ERR4187792	150	1486742	224498042	100	99.98	89.98	24.07	3.23	49.22	160
29589_1#214	ERR4187794	150	1247602	188387902	99.99	99.91	66.44	10.73	2.57	40.68	173
29589_1#215	ERR4187795	150	1393142	210364442	99.99	99.93	76.38	13.8	3.77	46.33	160
29589_1#217	ERR4187797	150	1246392	188205192	99.82	99.5	36.89	6.73	3.12	40.75	123
29589_1#218	ERR4187798	150	1387214	209469314	99.99	99.94	82.44	26.06	2.41	46.18	161
29589_1#219	ERR4187799	150	1582104	238897704	99.73	99.7	89.25	22.76	3.41	51.78	454
29589_1#221	ERR4187801	150	2351270	355041770	99.98	99.9	73.21	20.88	5.85	74.77	164
29589_1#222	ERR4187802	150	1468926	221807826	99.73	99.7	90.84	21.12	2.68	46.92	449
29589_1#223	ERR4187803	150	1360534	205440634	99.68	99.6	72.09	19.1	2.65	44.64	484
29589_1#224	ERR4187804	150	2042530	308422030	99.99	99.94	87.84	27.12	5.3	65.03	163
29589_1#225	ERR4187805	150	1373328	207372528	99.71	99.61	70.29	11.24	2.68	43.81	454
29589_1#226	ERR4187806	150	1352080	204164080	99.68	99.6	80.03	27.42	2.15	44.95	486
29589_1#227	ERR4187807	150	2238462	338007762	99.9	99.58	59.41	27.86	10.86	71.01	165
29589_1#228	ERR4187808	150	1677172	253252972	99.73	99.69	90	30.48	3.59	54.67	453
29589_1#229	ERR4187809	150	1182506	178558406	99.67	99.58	67.44	15.12	1.75	39.44	490
29589_1#23	ERR4187625	150	1420138	214440838	99.82	99.77	93.6	36.13	0.94	47.83	119
29589_1#230	ERR4187810	150	2045156	308818556	99.92	98.19	36.68	13.61	6.16	63.67	151
29589_1#231	ERR4187811	150	1386324	209334924	99.83	99.77	78.34	13.88	2.55	44.9	125
29589_1#232	ERR4187812	150	1511900	228296900	99.68	99.65	94.06	38.54	2.09	50	483
29589_1#233	ERR4187813	150	1914612	289106412	99.96	99.14	55.29	19.82	5.42	61.7	151
29589_1#234	ERR4187814	150	1335124	201603724	99.72	99.66	84.38	16.58	2.14	43.31	448
29589_1#235	ERR4187815	150	1471720	222229720	99.99	99.96	96.02	35.58	1.57	49.02	160
29589_1#236	ERR5162067	150	1823874	275404974	99.99	99.95	84.6	24.42	5.42	59.15	159
29589_1#238	ERR4187817	150	1209390	182617890	99.89	99.78	67.09	9.29	1.98	39.65	593
29589_1#239	ERR4187818	150	3469220	523852220	100	100	99.94	99.71	62.97	113.64	159
29589_1#24	ERR4187626	150	829946	125321846	99.63	91.63	12.53	4.38	0.41	21.11	148
29589_1#242	ERR4187820	150	1831016	276483416	99.99	99.96	89.91	26.59	5.31	59.74	159
29589_1#243	ERR4187821	150	1451772	219217572	99.73	99.7	92.85	27	2.41	47.64	453
29589_1#244	ERR5162069	150	1241860	187520860	99.98	99.89	72.5	10.67	2.66	41.19	163
29589_1#245	ERR4187822	150	1527890	230711390	99.99	99.96	93.41	25.36	2.96	50.27	161
29589_1#246	ERR4187823	150	1306138	197226838	99.72	99.68	80.65	14.51	2.6	42.96	452
29589_1#247	ERR4187824	150	1366876	206398276	99.99	99.92	87.84	18.89	1.87	45.23	158
29589_1#248	ERR4187825	150	1288606	194579506	99.97	99.84	55.41	9.56	3.66	42.56	161
29589_1#249	ERR4187826	150	1212106	183028006	99.72	99.64	64.33	9.8	2.63	39.59	455
29589_1#25	ERR4187627	150	1534268	231674468	99.99	99.98	89.99	26.13	2.96	51.18	163
29589_1#250	ERR4187827	150	1138368	171893568	99.99	99.81	56.31	11.49	2.11	37.57	157
29589_1#251	ERR4187828	150	1492874	225423974	99.98	99.91	70.85	14.19	4.55	48.79	161
29589_1#252	ERR5162070	150	1722346	260074246	99.99	99.97	98.39	63.23	1.98	56.88	9
29589_1#253	ERR4187829	150	1236776	186753176	99.67	99.59	84.7	16.28	0.55	41.23	481
29589_1#254	ERR4187830	150	1406508	212382708	99.98	99.79	51.44	10.03	3.63	45.75	162
29589_1#255	ERR4187831	150	1516986	229064886	99.99	99.98	97.23	40.75	1.86	50.37	169
29589_1#256	ERR4187832	150	1663046	251119946	99.83	99.82	96.47	41.01	3.24	54.33	123
29589_1#257	ERR4187833	150	1517808	229189008	99.98	99.93	85.78	22.63	3.2	50.18	176
29589_1#258	ERR4187834	150	1338082	202050382	99.98	99.91	72.17	10.98	3.44	44.09	169
29589_1#259	ERR4187835	150	2851280	430543280	99.83	99.82	99.7	98.01	23.73	88.7	122
29589_1#260	ERR4187836	150	1154046	174260946	99.73	97.14	21.9	5.12	2.81	37.1	128
29589_1#261	ERR4187837	150	1530646	231127546	99.99	99.97	95.88	34.89	2.49	50.66	169
29589_1#262	ERR4187838	150	1809726	273268626	99.99	99.97	91.75	33.79	4.82	56.26	173
29589_1#264	ERR5162071	150	2402796	362822196	99.99	99.97	99.09	81.51	15.33	77.52	166
29589_1#267	ERR4187842	150	3324630	502019130	99.99	99.99	99.95	99.73	47.83	104.73	169
29589_1#268	ERR4187843	150	3134828	473359028	99.73	99.73	99.67	99.05	43.09	100.28	453
29589_1#269	ERR4187844	150	1292766	195207666	99.81	99.71	62.75	10.23	2.88	42.81	132
29589_1#27	ERR4187629	150	1296278	195737978	99.72	99.66	88.62	21.52	0.85	43.48	450
29589_1#270	ERR4187845	150	1456848	219984048	99.99	99.97	93.27	25.86	2.42	47.9	171
29589_1#271	ERR4187846	150	1349050	203706550	100	99.97	75.63	11.23	2.66	44.17	9
29589_1#272	ERR4187847	150	1472228	222306428	99.79	99.66	61.09	10.56	3.36	48.25	131
29589_1#273	ERR4187848	150	1592274	240433374	99.98	99.92	97.8	47.06	1.7	51.86	164
29589_1#274	ERR4187849	150	1531548	231263748	99.97	99.82	56.42	10.1	3.29	49.5	9
29589_1#275	ERR4187850	150	1293636	195339036	99.82	99.74	70.54	13.17	2.79	42.9	127
29589_1#276	ERR4187851	150	856752	129369552	99.98	99.76	24.31	0.71	0.01	26.54	162
29589_1#277	ERR4187852	150	2182278	329523978	100	100	99.75	89.82	3.71	70.17	0
29589_1#278	ERR4187853	150	1420914	214558014	99.81	99.73	86.43	16.43	2.78	47.22	131
29589_1#279	ERR4187854	150	1627320	245725320	99.73	99.7	98.24	53.84	1.74	53.77	460
29589_1#280	ERR4187855	150	1649680	249101680	99.98	99.96	96.36	45.74	2.98	53.38	173
29589_1#281	ERR4187856	150	1438526	217217426	99.78	99.18	24.38	4.92	3.51	47.47	129
29589_1#282	ERR5162072	150	1346540	203327540	99.98	99.87	70.12	14.23	2.97	44.44	168
29589_1#284	ERR4187858	150	2168358	327422058	99.96	99.78	58.05	13.49	4.72	69.49	165
29589_1#285	ERR4187859	150	1474018	222576718	99.95	99.9	89.3	30.05	2.89	49.3	172
29589_1#286	ERR4187860	150	1654796	249874196	99.83	99.8	98.65	56.35	1.2	53.93	117
29589_1#287	ERR4187861	150	1927198	291006898	99.95	99.45	41.39	12.47	5.22	60.99	163
29589_1#288	ERR4187862	150	1326478	200298178	99.96	99.9	86.41	19.46	2.28	44.05	168
29589_1#290	ERR4187863	150	1691378	255398078	99.97	99.89	78	22.68	4.03	55.53	125
29589_1#291	ERR4187864	150	1000392	151059192	99.96	99.55	25.29	3.29	1.68	28.74	170
29589_1#292	ERR4187865	150	1581888	238865088	99.82	99.79	97.13	47.41	2.16	52.28	130
29589_1#293	ERR5162074	150	837750	126500250	99.95	98.99	12.39	3.06	1.76	26.25	158
29589_1#294	ERR4187866	150	1616734	244126834	99.99	99.96	98.77	54.99	1.58	53.93	162
29589_1#295	ERR4187867	150	1729256	261117656	99.81	99.76	97.86	60.87	2.76	57.14	131
29589_1#296	ERR4187868	150	1242982	187690282	99.8	99.69	51.47	6.43	2.98	40.08	124
29589_1#299	ERR4187871	150	5008888	756342088	100	99.98	99.57	96.35	67.99	153.53	7
29589_1#3	ERR4187606	150	1267040	191323040	99.82	99.79	75.77	14.38	3.22	42.21	128
29589_1#300	ERR4187872	150	1474954	222718054	99.99	99.97	95.67	38.98	0.95	48.9	165
29589_1#301	ERR4187873	150	1233568	186268768	99.98	99.94	80.47	13.91	1.52	40.7	158
29589_1#302	ERR4187874	150	1342554	202725654	99.99	99.91	62.99	10.07	3.18	44.33	165
29589_1#303	ERR4187875	150	1355222	204638522	99.8	99.78	87.46	19.45	2.12	44.67	122
29589_1#304	ERR4187876	150	1410512	212987312	99.99	99.94	89.38	25.51	1.99	45.53	157
29589_1#305	ERR5162075	150	1700158	256723858	99.98	99.86	60.84	15.88	5.55	55.13	165
29589_1#306	ERR5162076	150	1270268	191810468	99.8	99.7	51.07	7.87	3.48	41.56	120
29589_1#308	ERR4187878	150	1950374	294506474	99.87	97.51	27.16	9.68	5.03	60.44	7
29589_1#309	ERR4187879	150	1354594	204543694	99.99	99.94	86.66	18.01	1.92	43.64	164
29589_1#31	ERR4187633	150	1639538	247570238	99.72	99.69	98.3	60.81	1.21	55.27	452
29589_1#311	ERR4187881	150	989260	149378260	99.34	90.73	7.69	3.94	2.75	28.79	111
29589_1#312	ERR4187882	150	1331992	201130792	99.99	99.9	75.64	13.35	3.12	43.88	164
29589_1#314	ERR4187884	150	1940206	292971106	99.99	99.96	94.38	34.37	6.03	62.98	165
29589_1#33	ERR4187635	150	1327234	200412334	99.99	99.92	82.9	19.84	2.23	44.3	160
29589_1#35	ERR4187637	150	1019036	153874436	99.99	99.87	51.91	6.55	1.11	33.72	159
29589_1#36	ERR4187638	150	1293888	195377088	99.8	99.72	74.89	24.91	1.92	43.13	120
29589_1#37	ERR4187639	150	1355298	204649998	99.98	99.9	69.52	12.66	3.1	44.76	158
29589_1#38	ERR4187640	150	1680622	253773922	99.99	99.97	96.02	38.72	3.37	55.38	167
29589_1#40	ERR4187642	150	1409578	212846278	99.82	99.78	81.44	22.92	4.56	47.05	134
29589_1#41	ERR4187643	150	1453890	219537390	99.98	99.94	80.69	17.14	2.89	47.95	169
29589_1#42	ERR4187644	150	1009004	152359604	99.7	99.56	46	4.8	1.56	32.6	443
29589_1#45	ERR4187646	150	1478488	223251688	99.98	99.76	71.91	19.61	2.98	46.43	167
29589_1#46	ERR4187647	150	1506674	227507774	99.72	99.68	95.66	42.5	0.99	49.75	454
29589_1#47	ERR4187648	150	1367208	206448408	99.82	99.79	91.72	24.46	1.85	45.63	119
29589_1#48	ERR4187649	150	1449760	218913760	99.79	99.68	71.76	21.44	4.3	48.43	120
29589_1#49	ERR4187650	150	1460632	220555432	99.98	99.92	72.24	13.52	3.18	47.94	7
29589_1#5	ERR4187608	150	1507288	227600488	99.99	99.96	93.63	29.69	2.98	49.97	160
29589_1#50	ERR4187651	150	1443666	217993566	99.72	99.65	93.24	32.64	0.76	46.87	451
29589_1#53	ERR4187653	150	1513290	228506790	99.82	99.79	93.45	30.26	2.82	50.24	119
29589_1#54	ERR4187654	150	1291954	195085054	99.72	99.66	80.14	18.61	1.39	41.61	451
29589_1#55	ERR4187655	150	1159744	175121344	99.99	99.92	65.63	11.5	2.55	38.6	160
29589_1#56	ERR4187656	150	2563430	387077930	99.99	99.92	89.9	62.2	25.85	84.72	146
29589_1#57	ERR4187657	150	1543800	233113800	99.81	99.74	78.19	17.36	3.44	50.78	124
29589_1#58	ERR4187658	150	1637736	247298136	99.72	99.68	97.9	57.97	0.92	54.17	451
29589_1#59	ERR5162047	150	1274444	192441044	99.98	99.91	74.83	17.42	3.8	42.59	163
29589_1#6	ERR4187609	150	1062304	160407904	99.82	99.67	53.25	8.13	1.83	35	127
29589_1#60	ERR4187659	150	1726388	260684588	99.95	99.49	70.61	42.69	12.49	57.42	146
29589_1#61	ERR4187660	150	2041296	308235696	100	99.98	99.7	87.65	3.93	67.77	160
29589_1#63	ERR4187662	150	1386732	209396532	99.73	99.68	91.61	28.79	1.48	46.31	449
29589_1#64	ERR4187663	150	1893512	285920312	99.99	99.98	94.42	33.86	6.02	61.37	161
29589_1#65	ERR4187664	150	1464476	221135876	99.98	99.93	80.15	22.47	3.4	48.69	168
29589_1#66	ERR4187665	150	1167874	176348974	99.73	99.67	82.15	7.92	0.01	38.19	119
29589_1#67	ERR4187666	150	1230046	185736946	99.72	99.58	59.14	7.01	2.31	37.22	456
29589_1#68	ERR4187667	150	1548142	233769442	98.96	93.04	54.46	35.53	12.98	52.36	428
29589_1#69	ERR4187668	150	1531828	231306028	99.98	99.91	76.81	17.47	3.6	50.59	173
29589_1#7	ERR4187610	150	1214286	183357186	99.81	99.75	67.66	17.69	2.67	40.6	129
29589_1#70	ERR4187669	150	1237728	186896928	99.99	99.95	76.03	14.9	2.34	41.05	175
29589_1#71	ERR4187670	150	1337288	201930488	99.82	99.79	90.04	22.44	1.4	44.35	157
29589_1#73	ERR4187672	150	1450602	219040902	99.99	99.96	89.77	26.3	2.52	48.24	161
29589_1#74	ERR4187673	150	1234678	186436378	99.82	99.76	74.89	14.69	2.06	40.44	124
29589_1#75	ERR4187674	150	1067306	161163206	99.69	99.64	68.49	6.1	0.16	35.6	127
29589_1#76	ERR4187675	150	1281630	193526130	99.8	99.39	50.28	18.71	4.98	42.43	131
29589_1#77	ERR4187676	150	995874	150376974	99.81	99.71	47.69	3.61	0.88	32.09	125
29589_1#78	ERR4187677	150	1514388	228672588	99.83	99.81	95.43	36.24	2.4	49.92	123
29589_1#79	ERR4187678	150	1154556	174337956	99.81	99.69	51.94	7.37	2.56	38.06	130
29589_1#8	ERR4187611	150	1793066	270752966	99.98	99.93	90.24	27.35	4.59	58.67	170
29589_1#80	ERR4187679	150	1290924	194929524	99.82	99.77	68.5	10.95	3.19	42.77	133
29589_1#81	ERR4187680	150	1485442	224301742	99.69	99.66	83.79	17.5	3.4	48.93	130
29589_1#82	ERR4187681	150	1587452	239705252	99.99	99.97	94.73	41.95	2.01	50.61	162
29589_1#83	ERR4187682	150	1245706	188101606	99.8	99.75	64.37	9.58	3.18	40.45	122
29589_1#84	ERR4187683	150	1340530	202420030	99.8	99.52	38.78	7.56	3.41	43.59	136
29589_1#85	ERR4187684	150	1364064	205973664	99.82	99.8	91.33	24.48	1.52	45.32	157
29589_1#87	ERR4187686	150	3905904	589791504	99.83	99.83	99.79	99.62	87.47	130.02	127
29589_1#88	ERR4187687	150	1326760	200340760	99.83	99.8	80.88	12.39	2.59	43.96	129
29589_1#89	ERR5162048	150	2062744	311474344	99.99	99.97	99.07	77.23	4.47	68.14	171
29589_1#9	ERR4187612	150	1589218	239971918	99.86	99.32	44.02	10.06	4.17	51.46	160
29589_1#91	ERR5162049	150	1107774	167273874	99.8	99.72	58.43	8.13	2.17	36.94	116
29589_1#92	ERR4187689	150	1426086	215338986	99.83	99.8	91.14	20.46	2.72	47.06	127
29589_1#93	ERR4187690	150	1353776	204420176	99.8	99.12	32.98	6.94	3.54	44.37	129
29589_1#94	ERR4187691	150	1471284	222163884	99.73	99.68	88.89	31.99	2.93	48.17	446
29589_1#95	ERR4187692	150	1277404	192888004	99.72	99.67	81.65	20.29	1.74	42.75	450
29589_1#96	ERR4187693	150	1141654	172389754	99.82	99.78	62.54	6.68	2.28	37.67	130
29589_1#97	ERR4187694	150	1497270	226087770	99.82	99.78	91.26	29.58	3.01	49.81	130
29589_1#98	ERR4187695	150	1427914	215615014	99.8	99.77	94.38	30.29	1.55	47.2	120
29589_1#99	ERR4187696	150	1678798	253498498	99.67	99.59	96.81	57.8	2.65	56.25	485
29589_2#1	ERR4187885	150	1751706	264507606	99.98	99.95	98.39	54.92	0.02	51.9	7
29589_2#10	ERR4187893	150	1888432	285153232	99.78	99.76	98.41	80.33	1.26	62.99	121
29589_2#100	ERR4187973	150	1688718	254996418	99.68	99.67	99.03	65.91	2.03	57.25	481
29589_2#101	ERR4187974	150	1528614	230820714	99.82	99.8	97.63	46.64	1.62	51.9	156
29589_2#102	ERR4187975	150	1752910	264689410	99.83	99.82	99.1	60.32	3.08	59.09	135
29589_2#103	ERR5162088	150	1519306	229415206	99.96	99.91	95.84	47.5	0.67	51.39	166
29589_2#104	ERR5162089	150	2038182	307765482	99.73	99.72	99.54	94.08	1.36	69.43	452
29589_2#105	ERR4187976	150	1624412	245286212	99.99	99.96	98.54	52.95	2.73	55.08	6
29589_2#106	ERR4187977	150	1588524	239867124	99.81	99.8	95.19	30.67	3.16	53.42	127
29589_2#107	ERR4187978	150	1610322	243158622	99.8	99.76	95.23	48.62	2.69	53.89	121
29589_2#108	ERR4187979	150	2149004	324499604	99.83	99.81	99.5	83.89	5.42	72.84	132
29589_2#109	ERR4187980	150	1297270	195887770	99.81	99.79	86.32	16.19	2.21	43.23	123
29589_2#11	ERR4187894	150	1914790	289133290	99.69	99.64	99.33	79.8	4.04	64.71	478
29589_2#111	ERR4187981	150	1792446	270659346	99.99	99.97	95.23	37.79	5.58	60.72	151
29589_2#112	ERR4187982	150	2090516	315667916	99.81	99.8	98.79	75.5	7.85	69.86	131
29589_2#113	ERR4187983	150	1718512	259495312	99.81	99.78	98.77	66.88	1.68	57.95	128
29589_2#114	ERR4187984	150	1921804	290192404	100	99.99	99.58	77.53	3.78	65.27	9
29589_2#115	ERR4187985	150	1592158	240415858	99.99	99.98	95.94	34.32	3.3	53.6	167
29589_2#116	ERR4187986	150	1619048	244476248	99.99	99.96	97.36	54.02	2.04	54.41	160
29589_2#117	ERR4187987	150	2009568	303444768	99.73	99.72	99.25	82.11	5.04	67.87	457
29589_2#118	ERR5162091	150	1684798	254404498	100	99.98	99.29	67.58	1.43	57.18	156
29589_2#119	ERR4187988	150	2449988	369948188	99.99	99.98	99.8	96.63	17.58	82.97	162
29589_2#12	ERR5162078	150	1785132	269554932	99.99	99.99	99.22	73.19	2.62	60.3	160
29589_2#120	ERR4187989	150	1782390	269140890	99.73	99.71	99.19	76.87	1.87	60.67	455
29589_2#121	ERR4187990	150	1727324	260825924	99.99	99.99	99.38	72.65	1.54	58.75	161
29589_2#122	ERR4187991	150	1707302	257802602	99.96	99.91	99.37	62.48	1.07	55.3	161
29589_2#123	ERR4187992	150	1729578	261166278	99.99	99.95	92.48	28.89	6.27	58.35	169
29589_2#124	ERR5162092	150	1585072	239345872	100	99.99	98.39	51.31	2.2	53.6	158
29589_2#126	ERR4187994	150	2340294	353384394	99.99	99.97	98.67	66.54	9.93	79.03	169
29589_2#128	ERR4187996	150	2028798	306348498	99.8	99.78	99.31	85.12	4.53	68.19	123
29589_2#129	ERR4187997	150	1430386	215988286	99.68	99.64	97.05	38.51	0.64	48.69	482
29589_2#13	ERR5162079	150	1613782	243681082	99.99	99.87	53.03	11.42	5.02	54.16	152
29589_2#130	ERR4187998	150	2318338	350069038	99.73	99.73	99.55	97.11	7.12	77.64	460
29589_2#131	ERR4187999	150	1617794	244286894	100	99.96	97.95	55.01	1.77	54.53	7
29589_2#132	ERR5162093	150	1592466	240462366	99.99	99.95	93.73	30.33	5.03	53.9	162
29589_2#133	ERR4188000	150	1490670	225091170	99.73	99.72	96.43	40.12	1.89	50.22	459
29589_2#134	ERR5162094	150	1351288	204044488	99.82	99.78	88	21.42	2.45	45.37	125
29589_2#135	ERR5087441	150	1611226	243295126	99.99	99.95	90.54	25.85	5.4	54.32	163
29589_2#136	ERR4188001	150	1573670	237624170	99.73	99.72	98.47	53.99	1.01	53.09	457
29589_2#137	ERR4188002	150	1889946	285381846	99.8	99.78	99.37	79.4	3.1	63.87	123
29589_2#138	ERR4188003	150	1847268	278937468	99.8	99.8	99.55	84.2	1.65	62.63	127
29589_2#139	ERR4188004	150	1524930	230264430	100	99.99	97.14	41.89	2.51	51.6	7
29589_2#14	ERR4187895	150	1509710	227966210	99.83	99.78	96.08	44.43	1.69	50.88	125
29589_2#140	ERR4188005	150	1942494	293316594	100	99.96	99.69	81.29	3.3	64.6	8
29589_2#141	ERR4188006	150	1971532	297701332	99.8	99.8	99.57	85.93	3.13	66.66	125
29589_2#142	ERR4188007	150	2069866	312549766	99.83	99.82	99.44	91.6	3.18	70.37	124
29589_2#143	ERR4188008	150	1870318	282418018	99.81	99.75	98.39	73.19	4.14	63.02	120
29589_2#144	ERR4188009	150	1778438	268544138	99.83	99.82	99.23	67.68	2.89	60.22	132
29589_2#147	ERR4188012	150	1616992	244165792	99.83	99.82	98.85	53.36	2.19	54.81	130
29589_2#148	ERR4188013	150	1756258	265194958	99.82	99.77	99.21	73.78	1.23	59.59	126
29589_2#15	ERR4187896	150	1809160	273183160	99.97	99.94	99.45	76.36	1.84	61.46	158
29589_2#150	ERR5162095	150	1490372	225046172	100	99.97	98.25	47.29	0.21	50.61	161
29589_2#151	ERR4188015	150	1802062	272111362	99.82	99.8	98.99	75.97	1.15	61.24	124
29589_2#152	ERR4188016	150	1784052	269391852	99.99	99.97	98.43	67.38	2.55	59.57	164
29589_2#153	ERR4188017	150	1445214	218227314	99.99	99.93	89.48	20.4	3.77	48.56	164
29589_2#154	ERR4188018	150	2158164	325882764	99.99	99.96	99.4	82.84	7.72	73.25	153
29589_2#156	ERR4188020	150	1984776	299701176	99.99	99.93	93.4	37.82	8.7	66.21	169
29589_2#158	ERR4188022	150	1779368	268684568	100	99.97	98.98	70.58	2.68	60.39	159
29589_2#159	ERR4188023	150	3321414	501533514	99.73	99.73	99.63	99.07	53.87	111.63	455
29589_2#16	ERR4187897	150	1341580	202578580	99.73	99.68	90.27	26.1	1.27	45.4	446
29589_2#160	ERR4188024	150	1892146	285714046	99.83	99.81	99.36	80.44	2.76	64.2	122
29589_2#161	ERR5162096	150	2031322	306729622	100	99.97	99.68	89.97	3.07	68.77	161
29589_2#162	ERR4188025	150	1654654	249852754	99.99	99.96	87.71	22.89	4.94	55.73	176
29589_2#163	ERR4188026	150	2139752	323102552	99.83	99.81	99.63	91.19	5.07	72.75	124
29589_2#164	ERR4188027	150	1744536	263424936	99.81	99.75	98.28	70.92	0.77	58.74	156
29589_2#165	ERR4188028	150	1565616	236408016	99.99	99.93	83.27	18.49	5.12	52.41	165
29589_2#166	ERR5162097	150	2120776	320237176	99.73	99.71	98.78	86.58	8.54	72.47	449
29589_2#167	ERR4188029	150	1932764	291847364	100	99.98	97.76	72.58	6.05	65.1	3
29589_2#168	ERR5162098	150	1630700	246235700	99.99	99.97	94.6	35.17	3.76	55.01	172
29589_2#169	ERR4188030	150	4301738	649562438	99.99	99.99	99.98	99.88	95.37	143.75	169
29589_2#17	ERR4187898	150	1969888	297453088	99.81	99.8	93	34.51	5.53	66.1	127
29589_2#170	ERR5162099	150	1961346	296163246	100	99.98	96.27	69.14	9.63	66.41	2
29589_2#171	ERR4188031	150	1906550	287889050	99.98	99.93	93.5	63.82	11.53	64.73	170
29589_2#172	ERR4188032	150	1787452	269905252	99.99	99.97	98.59	70.44	2.55	60.65	163
29589_2#174	ERR4188034	150	1744662	263443962	99.73	99.72	99.07	74.33	0.98	59.35	454
29589_2#175	ERR4188035	150	2087376	315193776	99.99	99.97	95.01	41.05	2.9	53.04	165
29589_2#176	ERR4188036	150	1889386	285297286	99.99	99.97	96.74	71.8	6.29	64.37	163
29589_2#177	ERR4188037	150	1594890	240828390	100	99.97	98.37	52.69	2.22	54.11	160
29589_2#178	ERR5162100	150	1806734	272816834	99.81	99.78	98.89	76.35	2.01	61.31	126
29589_2#179	ERR4188038	150	1902026	287205926	99.99	99.98	98.92	71.15	5.01	63.76	169
29589_2#18	ERR5162080	150	3077772	464743572	100	100	99.95	99.41	46.3	101.33	7
29589_2#180	ERR4188039	150	3136430	473600930	99.74	99.73	99.64	99.45	58.71	106.62	457
29589_2#181	ERR4188040	150	1751420	264464420	99.98	99.97	97.47	68.98	1.89	59.55	176
29589_2#182	ERR4188041	150	1715380	259022380	99.99	99.97	98.7	62.42	3.03	57.88	164
29589_2#183	ERR4188042	150	1633100	246598100	99.73	99.69	98.4	63.11	0.66	55.35	460
29589_2#184	ERR4188043	150	1843472	278364272	99.71	99.65	99.25	82.95	1.01	62.75	459
29589_2#185	ERR4188044	150	1932140	291753140	99.99	99.94	98.79	78.44	4.61	65.29	163
29589_2#186	ERR4188045	150	1443672	217994472	99.99	99.96	79.9	18.98	3.96	48.41	168
29589_2#187	ERR4188046	150	2048554	309331654	99.73	99.72	99.46	91.59	1.57	68.46	460
29589_2#188	ERR4188047	150	1667550	251800050	99.99	99.98	96.11	49.47	3.33	55.59	163
29589_2#19	ERR4187899	150	2118056	319826456	100	99.99	99.78	90.17	7.55	71.96	6
29589_2#190	ERR5162101	150	1796222	271229522	99.83	99.82	98.49	56.42	4.27	60.31	132
29589_2#191	ERR4188049	150	2376658	358875358	99.73	99.71	99.47	96.38	14.07	81.34	459
29589_2#193	ERR4188051	150	1583744	239145344	99.69	99.66	98.37	53.12	1.75	53.62	133
29589_2#194	ERR4188052	150	2124398	320784098	99.73	99.71	99.22	91.1	6.19	72.64	459
29589_2#196	ERR4188054	150	1654714	249861814	99.83	99.8	99.01	61.53	1.82	55.96	136
29589_2#197	ERR4188055	150	1781110	268947610	99.71	99.65	98.86	76.92	0.76	60.41	458
29589_2#198	ERR4188056	150	1891686	285644586	99.99	99.94	96.66	55.44	4.75	63.16	161
29589_2#199	ERR4188057	150	1452130	219271630	99.69	99.64	96.73	39.95	0.89	49.25	133
29589_2#2	ERR4187886	150	2250954	339894054	99.99	99.97	99.77	95.28	9.11	76.81	158
29589_2#20	ERR4187900	150	1564142	236185442	100	99.97	95.04	38.21	3.77	52.71	166
29589_2#200	ERR5162102	150	1745026	263498926	99.73	99.69	98.3	71.12	1.19	59.36	456
29589_2#201	ERR5162103	150	1774770	267990270	99.98	99.97	97.68	68.42	2.93	60.14	172
29589_2#202	ERR4188058	150	1660116	250677516	99.69	99.68	98.74	64.55	1.52	56.36	127
29589_2#203	ERR4188059	150	1946684	293949284	99.73	99.7	98.93	83.93	2.64	66.19	453
29589_2#204	ERR4188060	150	1920106	289936006	100	99.99	99.35	81.19	3.01	64.95	6
29589_2#205	ERR4188061	150	1515194	228794294	99.69	99.67	97.68	45.98	1.31	51.37	135
29589_2#206	ERR4188062	150	1893378	285900078	99.89	99.83	99.17	80.9	2.29	64.36	592
29589_2#207	ERR4188063	150	2124818	320847518	100	99.99	99.81	88.81	4.77	71.79	5
29589_2#208	ERR4188064	150	1620846	244747746	99.82	99.81	98.7	53.63	2.46	54.75	120
29589_2#209	ERR5162104	150	1986686	299989586	99.72	99.67	99.12	87.41	2.5	67.63	455
29589_2#21	ERR4187901	150	1675236	252960636	99.81	99.8	97.28	47.68	3.97	56.42	125
29589_2#210	ERR4188065	150	2937708	443593908	100	99.99	99.89	99.6	45.41	99	157
29589_2#211	ERR4188066	150	1479576	223415976	99.83	99.82	95.27	34.8	2.25	49.9	131
29589_2#212	ERR4188067	150	1756476	265227876	99.72	99.66	98.56	71.46	1.92	59.68	460
29589_2#213	ERR4188068	150	2024762	305739062	99.99	99.96	99.19	75.78	4.41	68.33	161
29589_2#214	ERR5162105	150	1655298	249949998	99.83	99.81	99.19	64.72	0.75	55.67	113
29589_2#215	ERR4188069	150	1659016	250511416	99.72	99.67	97.97	66.35	0.53	56.41	461
29589_2#216	ERR4188070	150	1652446	249519346	99.99	99.97	99.39	63.9	1.32	55.52	161
29589_2#217	ERR4188071	150	1560606	235651506	99.83	99.8	97.53	45.91	2.35	52.78	134
29589_2#22	ERR4187902	150	1854292	279998092	99.98	99.95	98.44	68.73	3.62	62.42	7
29589_2#220	ERR4188073	150	1468938	221809638	99.83	99.78	96.99	38.86	1.48	49.86	128
29589_2#221	ERR4188074	150	1884730	284594230	99.73	99.72	98.88	80.55	2.36	64.1	454
29589_2#222	ERR4188075	150	2109382	318516682	99.98	99.96	99.81	95.56	1.87	71.54	154
29589_2#223	ERR4188076	150	1662012	250963812	99.83	99.8	98.42	63.25	1.86	56.39	115
29589_2#224	ERR5162107	150	2078342	313829642	99.73	99.71	99.13	87.83	4.43	69.75	459
29589_2#225	ERR4188077	150	1809556	273242956	99.99	99.97	99.28	69.65	3.17	61.24	158
29589_2#226	ERR4188078	150	1636166	247061066	99.83	99.8	98.84	54.67	2.4	55.45	133
29589_2#227	ERR4188079	150	2050226	309584126	99.98	99.94	99.58	88.11	4.88	69.72	168
29589_2#229	ERR4188081	150	1584020	239187020	99.69	99.66	98.14	56.84	0.94	53.78	125
29589_2#23	ERR4187903	150	1531522	231259822	100	99.97	97.88	51.86	0.3	52.07	7
29589_2#230	ERR4188082	150	2022940	305463940	99.98	99.96	99.58	86.31	4.46	68.7	171
29589_2#231	ERR4188083	150	3736904	564272504	100	99.99	99.92	99.83	87.82	124.13	161
29589_2#232	ERR4188084	150	1464402	221124702	99.82	99.79	97.14	39.95	0.99	49.56	108
29589_2#233	ERR4188085	150	1569862	237049162	99.76	99.71	96.74	53.5	0.09	51.68	126
29589_2#234	ERR4188086	150	3394690	512598190	100	99.99	99.9	99.79	66.83	112.19	158
29589_2#235	ERR4188087	150	1608098	242822798	99.8	99.73	98.42	55.56	1.78	54.34	118
29589_2#236	ERR4188088	150	2251208	339932408	99.98	99.96	99.28	82.87	14.43	76.7	171
29589_2#238	ERR4188090	150	1703140	257174140	99.69	99.69	98.29	56.77	3.23	57.54	130
29589_2#239	ERR4188091	150	1917994	289617094	99.98	99.98	98.56	77.35	4.57	65.28	170
29589_2#24	ERR4187904	150	1920828	290045028	99.98	99.95	99.39	81.19	3.19	64.53	158
29589_2#240	ERR4188092	150	1954342	295105642	99.82	99.8	99.43	87.57	1.24	65.17	147
29589_2#241	ERR4188093	150	1776664	268276264	99.99	99.98	99.41	72.15	3.01	60.24	161
29589_2#242	ERR4188094	150	2029276	306420676	99.99	99.96	99.74	91.2	3.25	69.19	174
29589_2#243	ERR5162108	150	1617180	244194180	99.99	99.96	93.95	32.18	1.26	47.41	159
29589_2#244	ERR5162109	150	1895672	286246472	99.98	99.98	97.91	52.99	5.02	64.04	172
29589_2#245	ERR4188095	150	1639358	247543058	99.99	99.96	93.17	36.79	3.69	55.1	168
29589_2#246	ERR4188096	150	1539004	232389604	99.79	99.74	97.53	54.15	0.11	52.28	118
29589_2#247	ERR4188097	150	1613344	243614944	99.81	99.8	97.65	47.08	2.55	54.66	128
29589_2#248	ERR4188098	150	1482882	223915182	99.72	99.66	96.22	39.91	1.74	50.08	459
29589_2#249	ERR4188099	150	1880296	283924696	99.81	99.78	99.5	84.05	1.19	62.87	121
29589_2#25	ERR4187905	150	1717868	259398068	99.81	99.8	97.33	47.09	4.23	58.21	131
29589_2#250	ERR4188100	150	1493050	225450550	99.81	99.8	97.23	41.36	1.56	50.59	129
29589_2#251	ERR4188101	150	1995492	301319292	99.83	99.8	98.2	62.91	5.46	67.43	123
29589_2#252	ERR4188102	150	1954388	295112588	99.83	99.82	99.01	82.33	3.69	66.39	119
29589_2#253	ERR4188103	150	1708736	258019136	99.81	99.8	98.93	71.44	0.67	58.18	127
29589_2#254	ERR4188104	150	2064990	311813490	99.83	99.82	97.82	65.25	6.35	69.89	127
29589_2#255	ERR5162110	150	4303790	649872290	99.99	99.99	99.9	99.84	92.74	143.83	166
29589_2#256	ERR4188105	150	1836850	277364350	99.99	99.96	99.02	79.26	1.17	62.37	164
29589_2#257	ERR4188106	150	1580998	238730698	99.81	99.78	95.19	43.86	2.54	53.44	128
29589_2#258	ERR4188107	150	5781476	873002876	99.74	99.74	99.71	99.63	95.6	184.34	462
29589_2#259	ERR4188108	150	4081850	616359350	99.83	99.83	99.8	99.67	91.64	135.33	130
29589_2#26	ERR4187906	150	1802626	272196526	100	99.99	99.34	75.79	2.16	61.08	7
29589_2#260	ERR4188109	150	1694316	255841716	99.81	99.8	97.9	50.15	3.35	57.23	134
29589_2#261	ERR4188110	150	5181358	782385058	100	100	99.93	99.88	99	175.28	8
29589_2#262	ERR4188111	150	1977716	298635116	99.83	99.8	99.59	87.24	3.34	66.92	131
29589_2#263	ERR4188112	150	1629510	246056010	99.79	99.74	97.48	54.83	1.32	53.23	123
29589_2#264	ERR4188113	150	1848830	279173330	100	99.99	99.67	81.92	1.98	62.88	7
29589_2#265	ERR4188114	150	1455446	219772346	99.82	99.75	91.55	31.51	2.43	48.88	131
29589_2#266	ERR4188115	150	1612366	243467266	99.81	99.8	98.95	61.05	1.26	54.87	125
29589_2#267	ERR5162111	150	1697976	256394376	99.83	99.81	98.62	64.5	2.15	57.45	131
29589_2#268	ERR4188116	150	1745334	263545434	99.82	99.78	98.86	72.64	1	58.99	130
29589_2#269	ERR4188117	150	1563434	236078534	99.81	99.8	98.38	55.02	0.82	53.11	124
29589_2#270	ERR4188118	150	3137774	473803874	99.83	99.83	99.8	99.48	57.28	105.85	124
29589_2#271	ERR4188119	150	1870484	282443084	99.99	99.94	99.01	78.51	2.29	63.43	5
29589_2#272	ERR4188120	150	1491890	225275390	99.81	99.79	97.52	45.41	0.67	50.7	128
29589_2#273	ERR4188121	150	1717620	259360620	99.82	99.79	98.61	60.36	2.8	58.18	121
29589_2#274	ERR4188122	150	2005072	302765872	99.99	99.99	99.53	85.34	4.53	68.21	164
29589_2#275	ERR4188123	150	1459200	220339200	99.81	99.8	94.73	36.85	1.9	49.44	127
29589_2#276	ERR4188124	150	2058006	310758906	99.98	99.98	99.66	84.44	2.47	65.7	170
29589_2#277	ERR4188125	150	1906936	287947336	99.99	99.99	99.39	79.19	3.31	64.18	158
29589_2#278	ERR4188126	150	1389998	209889698	99.81	99.81	95.19	32.01	0.65	47.12	129
29589_2#279	ERR4188127	150	3871590	584610090	100	99.99	99.66	97.09	66.46	129.13	12
29589_2#28	ERR4187908	150	1902802	287323102	99.8	99.44	50.12	11.94	4.47	62.91	126
29589_2#280	ERR4188128	150	5328286	804571186	100	100	99.99	99.95	99.12	177.86	164
29589_2#281	ERR4188129	150	1373860	207452860	99.81	99.76	95.62	31.99	0.26	46.76	125
29589_2#282	ERR4188130	150	1645402	248455702	99.99	99.95	97.89	58.71	2.16	55.95	159
29589_2#283	ERR4188131	150	2484558	375168258	99.99	99.99	99.92	98.61	11.23	83.2	145
29589_2#284	ERR5162112	150	1615980	244012980	99.81	99.81	98.8	61.52	0.87	55.02	126
29589_2#285	ERR4188132	150	2044658	308743358	99.99	99.97	99.55	83.38	5.64	69.64	162
29589_2#286	ERR4188133	150	2195140	331466140	99.9	99.89	99.68	93.34	7.01	74.26	594
29589_2#287	ERR4188134	150	1439928	217429128	99.81	99.78	94.64	29.59	2.34	48.67	130
29589_2#288	ERR4188135	150	1880068	283890268	99.99	99.98	99.06	74.84	3.73	63.91	156
29589_2#289	ERR4188136	150	1868350	282120850	99.81	99.77	99.33	81.4	1.83	63.1	126
29589_2#29	ERR4187909	150	1825044	275581644	99.81	99.8	99.18	68.23	3.87	62.11	130
29589_2#290	ERR4188137	150	1770094	267284194	99.81	99.81	99.05	66.34	3.34	59.89	131
29589_2#291	ERR4188138	150	1577488	238200688	99.98	99.95	96.67	52.47	1.7	53.18	167
29589_2#292	ERR5162113	150	1685950	254578450	99.97	99.91	93.06	44.08	3.84	56.59	154
29589_2#293	ERR4188139	150	1253032	189207832	99.77	98.96	32.8	7.77	3.58	41.5	129
29589_2#294	ERR4188140	150	2031160	306705160	100	99.98	99.14	79.43	6.4	68.97	7
29589_2#295	ERR4188141	150	1818368	274573568	100	99.99	99.62	80.78	0.94	61.72	3
29589_2#296	ERR4188142	150	1526124	230444724	99.81	99.8	93.8	28.03	2.99	51.17	132
29589_2#297	ERR4188143	150	1874414	283036514	100	99.98	97.98	64.05	4.16	63.19	7
29589_2#299	ERR4188145	150	1553146	234525046	99.81	99.8	90.45	25.47	3.21	52.1	134
29589_2#3	ERR5162077	150	1589936	240080336	99.99	99.93	97.73	55.76	1.28	54.13	12
29589_2#30	ERR4187910	150	1625892	245509692	100	99.98	98.8	60.69	1.22	55.03	7
29589_2#300	ERR4188146	150	1714744	258926344	100	99.96	98.28	65.29	2.1	57.95	9
29589_2#301	ERR4188147	150	1649208	249030408	99.81	99.73	94.86	59.84	1.24	55.58	127
29589_2#302	ERR4188148	150	1558144	235279744	99.81	99.8	95.07	33.04	3.45	52.79	129
29589_2#303	ERR5162114	150	1881500	284106500	100	99.98	99.22	74.24	3.23	63.14	7
29589_2#305	ERR4188150	150	1541664	232791264	99.81	99.8	92.23	26.17	3.53	51.95	133
29589_2#306	ERR4188151	150	3870712	584477512	100	99.99	99.89	99.21	79.98	129.4	7
29589_2#307	ERR4188152	150	2422784	365840384	99.83	99.82	99.69	97.58	13.19	81.3	123
29589_2#308	ERR5162115	150	1402278	211743978	99.81	99.78	76.34	11.8	3.07	46.85	135
29589_2#309	ERR4899138	150	2244096	338858496	99.99	99.98	99.8	93.22	8.15	76.3	175
29589_2#31	ERR4187911	150	1970212	297502012	100	99.99	99.63	83.99	5.04	67.05	147
29589_2#310	ERR5162116	150	2305784	348173384	99.83	99.82	99.64	96.79	7.64	78.15	127
29589_2#311	ERR4188153	150	1516846	229043746	99.81	99.79	95.71	32.57	2.67	51.34	133
29589_2#312	ERR4188154	150	1986726	299995626	100	99.98	99.32	80.19	5.32	67.51	7
29589_2#314	ERR4188156	150	1670396	252229796	99.81	99.8	96.88	42.3	3.45	56.33	135
29589_2#32	ERR4187912	150	1536988	232085188	99.99	99.97	90.49	22.24	4.48	49.36	163
29589_2#33	ERR4187913	150	1501954	226795054	99.81	99.79	95.58	36.98	2.77	51.01	131
29589_2#34	ERR4187914	150	1549860	234028860	99.99	99.99	98.23	51.46	1.24	52.45	7
29589_2#35	ERR4187915	150	1776888	268310088	99.98	99.95	99.32	76.52	0.57	60.53	146
29589_2#37	ERR5162081	150	1657744	250319344	99.81	99.79	97.74	46.25	3.29	56.22	126
29589_2#39	ERR4187918	150	1848474	279119574	99.91	99.88	99.46	77.95	2.03	62.25	163
29589_2#4	ERR4187887	150	1746550	263729050	99.81	99.79	96.07	41.69	4.89	59.02	130
29589_2#40	ERR5162082	150	2069938	312560638	99.99	99.98	99.38	74.76	8.08	70.02	161
29589_2#41	ERR4187919	150	1843154	278316254	99.81	99.81	97.95	59.86	4.99	62.24	133
29589_2#42	ERR4187920	150	1425434	215240534	99.99	99.95	94.93	37.22	1.04	48.43	160
29589_2#44	ERR4187922	150	1842860	278271860	100	99.99	98.61	59	5.16	62.53	161
29589_2#45	ERR4187923	150	1832236	276667636	99.81	99.81	99.42	75.24	3.16	62.01	129
29589_2#46	ERR4187924	150	3441996	519741396	99.81	99.81	99.73	99	67.67	114.54	127
29589_2#47	ERR5162083	150	2440300	368485300	99.99	99.99	99.96	99.21	12.52	83.29	148
29589_2#48	ERR4187925	150	2110272	318651072	100	99.99	99.75	94.02	4.03	71.56	159
29589_2#49	ERR4187926	150	1648746	248960646	99.81	99.8	96.47	44.8	3.91	55.63	130
29589_2#5	ERR4187888	150	1682276	254023676	100	99.98	98.97	65.73	1.59	56.91	7
29589_2#50	ERR4187927	150	1655686	250008586	99.98	99.96	98.1	62.93	1.19	55.74	167
29589_2#51	ERR4187928	150	1961766	296226666	99.73	99.71	99.13	81.28	4.38	66.52	459
29589_2#52	ERR4187929	150	1860574	280946674	99.83	99.83	99.49	78.16	3.28	63.12	136
29589_2#53	ERR4187930	150	1896864	286426464	99.81	99.81	99.53	80.39	3.52	64.48	128
29589_2#54	ERR4187931	150	1950424	294514024	99.81	99.76	99.6	88.88	2.03	65.96	123
29589_2#55	ERR4187932	150	2010918	303648618	100	99.99	99.77	88.39	4.48	68.3	148
29589_2#56	ERR4187933	150	1967366	297072266	99.83	99.82	99.46	76.51	6.13	66.83	131
29589_2#57	ERR4187934	150	1637918	247325618	100	99.98	98.14	48.82	3.38	54.98	162
29589_2#59	ERR4187936	150	1673870	252754370	99.98	99.94	97.14	51.58	4.58	56.54	163
29589_2#6	ERR4187889	150	1999392	301908192	99.99	99.98	99.74	92.61	0.84	68.11	159
29589_2#60	ERR4187937	150	1686974	254733074	99.83	99.82	98.8	54.1	3.81	56.59	124
29589_2#61	ERR4187938	150	2033400	307043400	100	99.99	99.54	79.1	5.06	68.11	167
29589_2#62	ERR5162084	150	1526876	230558276	99.72	99.66	98.3	50.62	0.08	51.17	455
29589_2#64	ERR4187940	150	1902328	287251528	99.98	99.97	98.52	58.27	6.29	64.14	175
29589_2#65	ERR4187941	150	1497818	226170518	99.99	99.97	94.93	33.56	3.11	50.7	171
29589_2#67	ERR4187943	150	2093210	316074710	99.98	99.92	97.78	79.14	11.53	71.36	155
29589_2#68	ERR4187944	150	1752850	264680350	99.98	99.95	98.56	69.21	2.67	59.9	176
29589_2#69	ERR4187945	150	2805642	423651942	100	100	99.94	99.59	28.82	94.35	157
29589_2#7	ERR4187890	150	2404154	363027254	99.99	99.98	99.72	92.9	8.07	80.33	162
29589_2#70	ERR5162085	150	1464932	221204732	99.81	99.77	94.74	41.55	0.63	49.14	120
29589_2#71	ERR4187946	150	1766210	266697710	99.99	99.99	99.44	73.54	1.66	59.78	158
29589_2#72	ERR4187947	150	1712402	258572702	99.83	99.81	98.9	60.74	3.42	58.28	128
29589_2#73	ERR4187948	150	1748204	263978804	99.89	99.88	99.15	72.15	1.56	58.6	170
29589_2#74	ERR4187949	150	2006130	302925630	99.81	99.79	99.49	90.68	2.1	68.1	124
29589_2#75	ERR4187950	150	1986514	299963614	100	99.99	99.23	71.64	4.6	66.87	158
29589_2#76	ERR5162086	150	1688322	254936622	99.98	99.86	70.95	22.62	7.55	56.89	152
29589_2#77	ERR4187951	150	1638548	247420748	99.83	99.82	98.98	58.1	2.2	55.52	129
29589_2#78	ERR4187952	150	2517268	380107468	99.97	99.94	96.42	64.8	11.29	68.88	172
29589_2#8	ERR4187891	150	1598664	241398264	99.81	99.81	96	37.61	3.66	54.07	129
29589_2#80	ERR4187954	150	2238492	338012292	99.81	99.8	99.6	89.34	7.11	75.72	127
29589_2#81	ERR4187955	150	2810242	424346542	99.9	99.89	99.84	99.5	30.56	94.17	604
29589_2#82	ERR4187956	150	2015696	304370096	99.9	99.88	99.19	82.7	5.23	67.85	589
29589_2#83	ERR4187957	150	1680150	253702650	100	99.99	98.96	63.72	2.34	56.93	155
29589_2#84	ERR4187958	150	1886252	284824052	99.8	99.8	99.35	71.07	4.51	63.92	126
29589_2#85	ERR4187959	150	2574110	388690610	100	100	99.93	98.92	12.97	85.99	160
29589_2#86	ERR4187960	150	3792682	572694982	99.77	99.67	95.8	87.42	60.13	126.24	123
29589_2#87	ERR4187961	150	2286096	345200496	100	99.98	99.45	92.4	11.87	77.37	158
29589_2#88	ERR4187962	150	1735340	262036340	99.8	99.8	99.01	62.47	3.94	58.95	125
29589_2#89	ERR5162087	150	1978344	298729944	99.81	99.81	99.59	85.15	4.42	67.12	126
29589_2#9	ERR4187892	150	1398354	211151454	99.8	99.76	74.31	14.27	4.1	46.33	132
29589_2#90	ERR4187963	150	1728824	261052424	99.96	99.92	99.52	68.51	0.03	55.55	7
29589_2#92	ERR4187965	150	2049904	309535504	99.8	99.8	99.66	90.82	3.65	69.22	126
29589_2#93	ERR4187966	150	1745170	263520670	99.83	99.83	99.2	64.39	3.45	59.34	123
29589_2#94	ERR4187967	150	1858590	280647090	99.98	99.94	99.53	80.39	2.23	63.06	7
29589_2#95	ERR4187968	150	1977496	298601896	100	99.99	99.6	81.04	5.02	67.1	157
29589_2#96	ERR4187969	150	1573900	237658900	99.8	99.78	91.1	29.35	5.67	53.25	121
29589_2#97	ERR4187970	150	1509926	227998826	99.99	99.97	94.77	32.27	3.02	50.81	163
29589_2#99	ERR4187972	150	1700422	256763722	99.99	99.94	98.63	68.66	1.29	57.88	159
29594_1#1	ERR4188157	150	3298114	498015214	99.73	99.71	99.56	99.26	71.8	110.69	453
29594_1#100	ERR4188244	150	1867188	281945388	99.73	99.69	99.2	82.6	0.61	62.16	454
29594_1#101	ERR5162129	150	1910046	288416946	99.99	99.92	93.62	66.3	7.1	63.41	166
29594_1#103	ERR4188245	150	1322008	199623208	99.99	99.96	88.85	24.22	1.02	44.32	161
29594_1#104	ERR4188246	150	2067332	312167132	99.98	99.93	99.54	83.56	6.72	68.17	158
29594_1#106	ERR5162130	150	1488670	224789170	99.73	99.71	97.24	47.48	0.19	50.44	454
29594_1#107	ERR4188248	150	1282588	193670788	99.99	99.97	91.29	20.29	0.22	43.18	3
29594_1#108	ERR4188249	150	1174964	177419564	99.99	99.96	82.58	11.47	0.19	39.42	159
29594_1#109	ERR4188250	150	1474018	222576718	99.98	99.97	94.05	42.3	1.58	50	174
29594_1#110	ERR4188251	150	1099672	166050472	99.7	99.58	71.84	9	0.04	36.66	455
29594_1#111	ERR4188252	150	1356706	204862606	99.99	99.93	93.69	28.63	0.06	45.37	160
29594_1#112	ERR4188253	150	2269822	342743122	99.99	99.96	99.43	80.1	5.29	69.65	149
29594_1#114	ERR5162131	150	1572258	237410958	99.98	99.92	98.14	53.69	0.98	53.07	156
29594_1#116	ERR4188256	150	4678450	706445950	99.73	99.73	99.72	99.64	97.96	156.77	453
29594_1#118	ERR4188258	150	3804164	574428764	100	100	99.96	99.82	87.69	126.6	148
29594_1#119	ERR4188259	150	3373500	509398500	99.73	99.73	99.64	99.44	72.6	113.03	457
29594_1#12	ERR4188168	150	1605622	242448922	99.73	99.71	98.83	63.28	0.14	54.59	451
29594_1#120	ERR4188260	150	1713836	258789236	99.98	99.94	99.36	72.14	0.33	58.09	157
29594_1#121	ERR4188261	150	2101460	317320460	100	99.98	99.65	88.11	6.36	70.65	148
29594_1#122	ERR4188262	150	1778144	268499744	99.72	99.71	99.22	80.38	0.2	60.27	457
29594_1#123	ERR4188263	150	1456868	219987068	99.99	99.98	95.96	41.06	0.36	49.19	159
29594_1#124	ERR5087442	150	2300184	347327784	100	99.99	99.86	97.89	7.82	78.26	148
29594_1#125	ERR4188264	150	1494970	225740470	99.73	99.7	98.17	49.09	0.06	50.74	449
29594_1#127	ERR4188266	150	1601932	241891732	100	99.99	96.71	52.96	2.24	54.29	150
29594_1#128	ERR4188267	150	2043364	308547964	99.73	99.7	99.32	93.15	1.1	69.2	463
29594_1#129	ERR4188268	150	1589152	239961952	99.97	99.91	99.03	57.99	0.19	53.46	163
29594_1#13	ERR4188169	150	1390876	210022276	99.7	99.27	45.02	8.12	4.12	46.2	458
29594_1#130	ERR4188269	150	1418338	214169038	99.96	99.89	83.21	16.11	2.41	47.75	147
29594_1#131	ERR4188270	150	1341540	202572540	99.72	99.69	93.49	25.87	0.5	45.07	454
29594_1#132	ERR4188271	150	1500698	226605398	99.99	99.95	98.27	47.67	0.04	50.58	160
29594_1#133	ERR4188272	150	1548000	233748000	100	99.99	97.35	51.42	0.98	52.65	147
29594_1#134	ERR4188273	150	1467202	221547502	99.7	99.64	88.4	17.67	0.03	41.69	453
29594_1#135	ERR4188274	150	1636208	247067408	99.8	99.76	98.98	67.3	0.06	55.82	115
29594_1#136	ERR4188275	150	1585266	239375166	99.79	99.74	98.6	58.46	0.09	53.51	116
29594_1#137	ERR4188276	150	3422598	516812298	100	100	99.91	99.79	73.33	114.91	148
29594_1#138	ERR4188277	150	1275686	192628586	99.71	99.65	86.89	22.78	0.09	42.7	454
29594_1#139	ERR4188278	150	1729288	261122488	99.82	99.77	98.89	68.95	0.45	57.39	123
29594_1#14	ERR4188170	150	1493356	225496756	99.81	99.8	97.61	44.14	0.97	50.44	118
29594_1#140	ERR4188279	150	2984420	450647420	100	99.99	99.9	99.65	41.44	98.56	148
29594_1#141	ERR4188280	150	1782118	269099818	99.68	99.62	97.29	61.27	0.51	55.44	451
29594_1#142	ERR4188281	150	1304648	197001848	99.81	99.74	92.35	24.25	0.02	44	125
29594_1#143	ERR4188282	150	1851074	279512174	100	99.98	99.5	81.17	1.45	63.01	147
29594_1#144	ERR4188283	150	1224428	184888628	99.72	99.69	85.02	18.2	0.08	41.31	452
29594_1#147	ERR4188286	150	1538652	232336452	99.97	99.93	98.12	47.17	1.42	52.06	168
29594_1#149	ERR4188288	150	4515716	681873116	100	100	99.99	99.92	97.59	151.99	152
29594_1#15	ERR4188171	150	1341376	202547776	99.99	99.98	91.26	23.13	1.81	45.19	159
29594_1#151	ERR5162132	150	1507892	227691692	99.99	99.97	97.59	48.79	0.14	51.18	158
29594_1#153	ERR4188291	150	1251442	188967742	99.71	99.65	87.55	19.63	0.16	42.2	451
29594_1#154	ERR4188292	150	1789088	270152288	99.82	99.77	98.7	71.35	2.11	60.61	127
29594_1#155	ERR4188293	150	1183596	178722996	99.98	99.95	82.27	12.9	0.46	40	167
29594_1#156	ERR4188294	150	1594610	240786110	99.72	99.7	98.03	57.63	0.46	54.02	452
29594_1#157	ERR4188295	150	1391936	210182336	99.96	99.92	95.82	34.44	0.05	47.13	158
29594_1#159	ERR4188296	150	1296290	195739790	99.72	99.67	93.41	22.44	0.03	43.75	451
29594_1#16	ERR4188172	150	1546206	233477106	100	99.99	95.35	42.92	2.92	52.47	157
29594_1#160	ERR4188297	150	1725608	260566808	100	99.97	99.64	75.67	0.06	58.31	4
29594_1#161	ERR4188298	150	1771476	267492876	99.98	99.98	99.51	74.76	1.73	59.83	167
29594_1#163	ERR4188299	150	1343944	202935544	99.99	99.97	94.49	28.33	0.04	45.41	159
29594_1#164	ERR4188300	150	1447726	218606626	99.72	99.7	97.06	43.18	0.05	49.13	448
29594_1#165	ERR4188301	150	1176368	177631568	99.72	99.67	71.49	14.8	0.92	38.88	452
29594_1#166	ERR4188302	150	1560468	235630668	99.99	99.95	98.65	55.1	0.08	52.65	157
29594_1#167	ERR4188303	150	2831526	427560426	99.98	99.97	99.85	99.38	36.14	95.28	169
29594_1#168	ERR4188304	150	1558372	235314172	99.73	99.68	98.01	56.16	0.13	53.13	455
29594_1#169	ERR4188305	150	1535422	231848722	99.79	99.73	97.32	48.52	0.68	51.46	118
29594_1#17	ERR4188173	150	1518260	229257260	99.99	99.96	95.4	49.89	0.23	51.13	164
29594_1#170	ERR4188306	150	1439832	217414632	99.73	99.68	94.47	37.49	1.29	48.51	452
29594_1#171	ERR4188307	150	2509498	378934198	99.98	99.97	99.77	98.32	16.42	84.42	167
29594_1#172	ERR4188308	150	1537806	232208706	99.8	99.77	97.85	51.96	0.39	52.11	119
29594_1#173	ERR4188309	150	2611452	394329252	99.99	99.98	99.83	97.84	22.44	86.58	147
29594_1#174	ERR4188310	150	1164840	175890840	99.97	99.89	78.55	12.9	0.04	38.79	169
29594_1#175	ERR4188311	150	1258302	190003602	99.69	99.63	86.06	16.22	1.11	41.86	446
29594_1#176	ERR4188312	150	1718902	259554202	99.69	99.68	99.03	74.38	0.17	58.44	126
29594_1#177	ERR4188313	150	1599564	241534164	100	99.98	98.92	57.91	0.43	54.06	3
29594_1#178	ERR4188314	150	1518052	229225852	99.83	99.82	94.14	27.7	3.27	50.63	136
29594_1#179	ERR4188315	150	1548638	233844338	99.99	99.95	98.21	50.82	1.2	52.56	145
29594_1#18	ERR4188174	150	1690312	255237112	99.81	99.79	99.31	71.58	0.07	56.77	115
29594_1#180	ERR4188316	150	1504514	227181614	99.96	99.9	95.44	45.19	0.81	50.78	169
29594_1#181	ERR5162135	150	1376934	207917034	99.83	99.8	96.26	27.85	0.57	46.39	119
29594_1#182	ERR4188317	150	1549258	233937958	100	99.97	96.01	46.56	0.78	51.43	148
29594_1#183	ERR4188318	150	1060960	160204960	99.8	99.73	66.96	6.14	0.01	35.13	119
29594_1#184	ERR4188319	150	1300602	196390902	99.83	99.81	88.91	17.02	1.6	43.32	123
29594_1#185	ERR4188320	150	3355950	506748450	99.83	99.83	99.73	99.57	71.42	111.25	121
29594_1#186	ERR4188321	150	1371906	207157806	99.8	99.75	95.02	31.13	0.07	46.17	120
29594_1#188	ERR5162136	150	1733832	261808632	99.96	99.91	99.24	73.79	0.49	59.03	173
29594_1#19	ERR5162117	150	1597110	241163610	99.98	99.98	97.98	53.31	1.51	53.89	168
29594_1#190	ERR4188324	150	1673610	252715110	99.83	99.8	98.04	43.55	3.53	56.66	135
29594_1#191	ERR4188325	150	1687780	254854780	99.98	99.98	98.7	59.62	2.4	56.88	174
29594_1#192	ERR4188326	150	4461490	673684990	99.99	99.98	99.9	99.76	94.26	150.83	3
29594_1#193	ERR4188327	150	1325022	200078322	99.83	99.8	91.48	20.58	1	43.96	133
29594_1#194	ERR4188328	150	1767750	266930250	99.73	99.68	98.85	74.81	0.5	59.7	455
29594_1#195	ERR4188329	150	1286572	194272372	99.98	99.93	90.61	21.42	0.05	43.07	3
29594_1#196	ERR5087443	150	1941272	293132072	99.82	99.8	99.42	86.15	2.1	63.85	129
29594_1#198	ERR4188331	150	1595806	240966706	99.66	99.63	98.53	62.45	0.05	54.13	126
29594_1#199	ERR4188332	150	1725040	260481040	99.83	99.81	99.04	58.87	2.97	58.29	136
29594_1#20	ERR4188175	150	2638544	398420144	99.73	99.73	99.64	98.73	20.51	87.95	458
29594_1#200	ERR4188333	150	1258328	190007528	99.98	99.93	89.33	19.24	0.05	42.38	150
29594_1#201	ERR4188334	150	1297158	195870858	99.99	99.92	92.83	21.92	0.04	43.62	158
29594_1#202	ERR4188335	150	1432552	216315352	99.98	99.91	95.92	38.75	0.21	48.4	160
29594_1#203	ERR4188336	150	1679046	253535946	99.74	99.37	90.02	51.76	4.22	56.45	127
29594_1#204	ERR4188337	150	1311320	198009320	99.99	99.93	92.63	24.91	0.09	44.39	156
29594_1#205	ERR4188338	150	1393632	210438432	99.73	99.69	95.67	34.14	0.12	46.97	450
29594_1#206	ERR4188339	150	1279898	193264598	99.73	99.69	86.01	15.32	2.21	42.8	452
29594_1#207	ERR4188340	150	1454494	219628594	99.8	99.77	95.52	43.64	0.21	49.59	116
29594_1#208	ERR4188341	150	1454044	219560644	99.99	99.95	97.48	41.22	0.06	49.05	162
29594_1#21	ERR4188176	150	1676546	253158446	99.98	99.95	99.2	68.49	0.33	56.65	168
29594_1#210	ERR4188343	150	2335638	352681338	99.8	99.78	98.97	90.85	15.63	78.58	117
29594_1#211	ERR4188344	150	1250590	188839090	99.72	99.68	85.5	19.43	0.08	41.67	160
29594_1#212	ERR5162137	150	1970028	297474228	99.97	99.96	99.19	79.83	4.64	66.39	164
29594_1#213	ERR4188345	150	1621624	244865224	99.8	99.78	98.83	64.98	0.07	55.12	116
29594_1#214	ERR4188346	150	1548694	233852794	99.79	99.75	97.85	54.77	0.06	52.75	124
29594_1#215	ERR4188347	150	1632376	246488776	99.99	99.97	99.14	62.21	1.4	55.33	158
29594_1#216	ERR4188348	150	2128110	321344610	99.8	99.7	95.7	81.31	9.7	71.02	115
29594_1#217	ERR4188349	150	1463466	220983366	99.73	99.7	96.77	42.48	0.26	49.58	453
29594_1#219	ERR4188351	150	1399596	211338996	99.8	99.78	95.37	34.24	0.15	47.09	118
29594_1#22	ERR4188177	150	1305418	197118118	99.81	99.79	90.17	19.37	1.43	43.75	114
29594_1#222	ERR4188354	150	1525238	230310938	99.98	99.98	97.83	52.23	0.13	52.06	174
29594_1#223	ERR4188355	150	1436940	216977940	99.98	99.95	96.39	38.64	0.06	48.2	6
29594_1#224	ERR4188356	150	1419994	214419094	99.98	99.71	36.6	8	4.06	46.29	6
29594_1#225	ERR4188357	150	1429606	215870506	99.73	99.7	94.67	40.12	0.2	48.44	451
29594_1#226	ERR4188358	150	1319816	199292216	100	99.99	93.78	25.62	0.01	44.55	7
29594_1#227	ERR4188359	150	1431928	216221128	100	99.97	88.23	33.33	2.98	48.35	161
29594_1#228	ERR4188360	150	1466658	221465358	99.99	99.96	97.08	40.65	0.9	49.63	4
29594_1#229	ERR4188361	150	1578956	238422356	100	99.97	98.42	54.72	0.3	53.02	4
29594_1#230	ERR5162138	150	1710886	258343786	100	99.99	99.35	62.3	3.26	57.73	163
29594_1#231	ERR4188362	150	1267234	191352334	99.97	99.91	87.82	22.19	0.24	43.03	156
29594_1#232	ERR4188363	150	2069136	312439536	99.95	99.93	99.42	91.89	1.68	69.69	167
29594_1#233	ERR4188364	150	1489584	224927184	99.98	99.96	97.97	39.02	1.74	50.09	173
29594_1#234	ERR4188365	150	1728784	261046384	99.73	99.72	98.9	73.65	0.26	58.63	455
29594_1#235	ERR4188366	150	1874388	283032588	99.82	99.82	99.46	85.95	0.42	63.64	127
29594_1#236	ERR4188367	150	1373798	207443498	99.99	99.97	96.32	28.23	0.22	46.15	158
29594_1#237	ERR4188368	150	3231098	487895798	99.73	99.73	99.67	99.15	60.54	107.65	454
29594_1#238	ERR4188369	150	1537688	232190888	99.99	99.95	94.42	34.47	1.47	48.4	165
29594_1#239	ERR5162139	150	1263254	190751354	99.98	99.94	87.46	14.14	1.34	41.99	171
29594_1#240	ERR4188370	150	1607828	242782028	99.73	99.68	97.96	59.26	0.41	54.32	453
29594_1#241	ERR5162140	150	1755586	265093486	99.98	99.93	98.84	77.43	0.14	59.67	165
29594_1#242	ERR4188371	150	1787824	269961424	99.99	99.97	98.98	58.76	3.84	60.15	161
29594_1#244	ERR4188373	150	1081246	163268146	99.98	99.87	63.73	5.58	0.04	34.54	165
29594_1#245	ERR4188374	150	1212526	183091426	99.99	99.94	87.28	12.07	0.16	40.45	159
29594_1#247	ERR4188376	150	1093244	165079844	99.9	99.85	73.31	8.42	0.01	36.79	161
29594_1#248	ERR4188377	150	1560338	235611038	99.98	99.97	99.2	58.53	0.02	52.85	168
29594_1#249	ERR4188378	150	1384452	209052252	99.8	99.79	96.09	33.7	0.01	46.73	117
29594_1#250	ERR4188379	150	1669584	252107184	99.9	99.88	98.66	67.26	0.35	56.71	164
29594_1#251	ERR4188380	150	1203038	181658738	99.99	99.96	78.15	10.88	1.96	40.37	162
29594_1#253	ERR4188382	150	1568876	236900276	99.99	99.94	99.13	59.42	0.05	53.36	160
29594_1#254	ERR4188383	150	1568282	236810582	99.68	99.63	97.6	49.4	1.76	52.95	481
29594_1#255	ERR4188384	150	1220100	184235100	99.71	99.62	83.67	18.48	0.03	41.02	451
29594_1#256	ERR4188385	150	1351588	204089788	99.83	99.8	94.89	25.03	0.75	45.46	123
29594_1#257	ERR5162141	150	1425482	215247782	99.99	99.97	94.63	31.11	1.64	47.63	167
29594_1#258	ERR4188386	150	1551392	234260192	99.98	99.98	97.52	50.94	0.6	52.65	166
29594_1#259	ERR4188387	150	1371782	207139082	99.97	99.9	96.55	31.8	0.02	46.49	166
29594_1#26	ERR4188180	150	2215728	334574928	99.82	99.8	99.59	95.44	3.12	73.16	150
29594_1#260	ERR4188388	150	1746066	263655966	99.99	99.95	99.14	69.78	0.92	57.55	164
29594_1#261	ERR4188389	150	1635638	246981338	99.98	99.98	98.11	54.34	2.8	55.57	169
29594_1#262	ERR4188390	150	1609846	243086746	100	99.98	99.09	62.42	0.16	54.55	4
29594_1#264	ERR4188392	150	1444476	218115876	99.98	99.97	95.76	40.87	0.3	49.17	166
29594_1#265	ERR4188393	150	1518368	229273568	99.99	99.98	98.42	48.22	0.7	51.28	159
29594_1#266	ERR4188394	150	913818	137986518	99.92	98.81	9.68	0.82	0.01	22.61	162
29594_1#269	ERR5162142	150	1222438	184588138	99.98	99.94	76	6.87	0.58	37.31	171
29594_1#270	ERR4188397	150	1168242	176404542	99.98	99.93	82.91	11.58	0.25	39.58	159
29594_1#271	ERR4188398	150	1464202	221094502	99.99	99.94	97.81	45.17	0.02	49.82	157
29594_1#272	ERR5162143	150	1109442	167525742	99.69	99.64	71.71	7.68	1.27	37.4	131
29594_1#273	ERR4188399	150	1303904	196889504	99.99	99.98	92.62	20.77	0.29	43.71	164
29594_1#274	ERR4188400	150	1727948	260920148	99.96	99.92	99.11	73.94	0.23	58.8	158
29594_1#275	ERR4188401	150	1181954	178475054	99.73	99.69	85.5	11.27	0.19	39.81	354
29594_1#276	ERR4188402	150	1521814	229793914	99.99	99.95	97.94	49.7	0.47	51.37	161
29594_1#277	ERR4188403	150	1284424	193948024	99.82	99.78	88.94	16.04	0.06	41.51	118
29594_1#278	ERR5162144	150	1361012	205512812	99.98	99.93	96.86	27.76	0.15	45.93	162
29594_1#279	ERR4188404	150	1476496	222950896	99.99	99.93	95.73	40.41	0.38	48.94	161
29594_1#28	ERR4188182	150	1443292	217937092	99.73	99.71	86.46	26.04	1.78	45.87	449
29594_1#280	ERR4188405	150	1754614	264946714	99.72	99.7	99	78.99	0.19	60.25	449
29594_1#281	ERR4188406	150	1329598	200769298	99.99	99.96	93.36	22.66	0.42	44.37	166
29594_1#282	ERR4188407	150	1326986	200374886	99.98	99.74	40.42	8.21	4.06	43.16	160
29594_1#283	ERR4188408	150	1350182	203877482	99.82	99.77	93.21	27.51	0.65	45.57	119
29594_1#284	ERR4188409	150	1092734	165002834	99.82	99.65	39.36	4.46	2.05	36	121
29594_1#285	ERR4188410	150	1258560	190042560	99.99	99.97	79.61	11.78	2.69	41.71	8
29594_1#286	ERR4188411	150	1280924	193419524	99.82	99.77	90.71	22.88	0.03	43.36	119
29594_1#287	ERR4188412	150	1168044	176374644	99.72	99.65	77.57	10.35	1.5	39.34	458
29594_1#288	ERR4188413	150	1232824	186156424	99.82	99.81	89.34	10.18	0.14	40.34	125
29594_1#29	ERR4188183	150	1201664	181451264	99.72	99.65	85.51	12.67	0.05	40.08	452
29594_1#290	ERR4188415	150	1579342	238480642	99.99	99.92	87.36	17.67	3.68	52.58	170
29594_1#292	ERR4188417	150	1540298	232584998	99.83	99.81	97.51	53.2	0.07	52.1	120
29594_1#293	ERR4188418	150	1221258	184409958	99.99	99.97	82.41	11.42	1.59	40.75	117
29594_1#294	ERR5162145	150	1579148	238451348	99.82	99.79	98.18	54.41	0.09	52.39	129
29594_1#295	ERR4188419	150	1435722	216794022	100	99.99	97.05	39.13	0.04	48.38	3
29594_1#296	ERR4188420	150	1329420	200742420	99.85	99.77	91.87	24.33	0.47	44.42	106
29594_1#297	ERR4188421	150	1999812	301971612	99.97	99.94	98.67	66.05	6.26	65.68	174
29594_1#298	ERR4188422	150	1527390	230635890	100	99.96	97.69	48.46	0.69	51.46	3
29594_1#299	ERR4188423	150	1403080	211865080	100	99.98	96.04	32.88	0.03	46.74	3
29594_1#3	ERR4188159	150	1632932	246572732	99.97	99.92	93.35	51.17	3.95	55.31	169
29594_1#30	ERR4188184	150	1675832	253050632	99.99	99.98	99.43	67.32	1.66	57.07	168
29594_1#300	ERR5162146	150	1114274	168255374	99.99	99.91	74.85	7.85	0.09	37.05	158
29594_1#301	ERR4188424	150	1457632	220102432	100	99.96	97.84	42.12	0.38	49.47	3
29594_1#302	ERR4188425	150	1981422	299194722	99.82	99.82	99.6	89.84	0.81	65.91	125
29594_1#303	ERR4188426	150	1206204	182136804	99.99	99.95	72.07	14.55	1.98	39.93	150
29594_1#304	ERR4188427	150	1309882	197792182	99.99	99.96	88.34	19.07	1.29	43.76	162
29594_1#305	ERR4188428	150	1449756	218913156	99.99	99.97	97.94	38.7	0.42	48.87	157
29594_1#306	ERR4188429	150	1297126	195866026	99.99	99.97	92.43	19.92	0.11	43.26	6
29594_1#307	ERR4188430	150	3605582	544442882	100	99.99	99.95	99.82	80.35	119.49	167
29594_1#308	ERR4188431	150	1547030	233601530	99.99	99.94	98.46	46.28	1.36	51.77	156
29594_1#309	ERR4188432	150	1426198	215355898	99.98	99.97	86.87	25.56	3.12	46.65	170
29594_1#31	ERR4188185	150	1496594	225985694	99.76	99.7	88.76	36.09	4.31	50.66	138
29594_1#310	ERR4188433	150	1372656	207271056	99.81	99.78	95.75	30.81	0.47	46.62	119
29594_1#311	ERR4188434	150	1838214	277570314	99.72	99.69	99.24	84.58	0.44	61.97	456
29594_1#312	ERR4188435	150	1367106	206433006	100	99.98	96.42	29.08	0.04	46.03	9
29594_1#313	ERR4188436	150	1551454	234269554	99.73	99.71	97.5	50.44	1.18	52.27	457
29594_1#314	ERR5162147	150	2809566	424244466	99.81	99.81	99.28	87.93	16.43	89.38	122
29594_1#315	ERR4188437	150	2351914	355139014	99.99	99.98	99.64	96.23	8.41	78.32	160
29594_1#32	ERR5162119	150	1789262	270178562	99.81	99.77	99.35	78.34	1.24	61.02	122
29594_1#33	ERR4188186	150	1367236	206452636	99.72	99.66	83.97	34.18	0.9	46.25	451
29594_1#35	ERR4188188	150	1524256	230162656	99.82	99.8	98.4	51.21	0.1	51.15	128
29594_1#37	ERR4188190	150	1521044	229677644	100	99.99	97.32	49.88	0.53	51.62	159
29594_1#38	ERR4188191	150	1668640	251964640	99.72	99.69	98.88	69.06	0.31	56.6	454
29594_1#39	ERR4188192	150	1881436	284096836	99.83	99.82	99.43	82.83	2.3	63.91	124
29594_1#40	ERR4188193	150	3299912	498286712	100	100	99.92	98.26	52.25	108.42	148
29594_1#41	ERR4188194	150	1987680	300139680	99.99	99.96	99.6	84.88	4.12	67.33	157
29594_1#42	ERR4188195	150	1401652	211649452	99.7	99.66	94.43	35.68	0.24	47.31	457
29594_1#43	ERR4188196	150	1447252	218535052	99.83	99.82	97.47	39.77	0.41	48.95	125
29594_1#44	ERR4188197	150	1831946	276623846	99.8	99.67	82.34	37.46	2.51	48.26	123
29594_1#45	ERR5162120	150	1599016	241451416	99.99	99.95	96.75	48.91	2.9	54.36	162
29594_1#46	ERR4188198	150	1162686	175565586	99.71	99.63	82	11.01	0.06	39.08	449
29594_1#47	ERR4188199	150	1552004	234352604	99.83	99.8	98.39	50.22	1.11	52.13	125
29594_1#48	ERR4188200	150	4685636	707531036	100	100	99.98	99.64	83.38	152.55	150
29594_1#49	ERR4188201	150	1513334	228513434	99.99	99.97	98.24	45.79	1.09	50.97	160
29594_1#5	ERR4188161	150	1580646	238677546	99.72	99.7	98.76	59.63	0.16	53.69	451
29594_1#51	ERR4188203	150	4127312	623224112	99.83	99.82	99.76	99.7	93.41	136.14	123
29594_1#53	ERR4188205	150	1733796	261803196	100	99.98	99.28	67.66	2.49	58.4	159
29594_1#54	ERR4188206	150	1489356	224892756	99.72	99.7	96.81	46.34	0.15	50.1	448
29594_1#55	ERR5162121	150	1445642	218291942	99.99	99.98	96.97	37.49	0.41	48.39	164
29594_1#58	ERR4188209	150	1410708	213016908	99.99	99.97	95.6	35.07	0.61	47.77	157
29594_1#59	ERR4188210	150	1315938	198706638	99.98	99.96	94.16	23.31	0.01	44.15	160
29594_1#6	ERR4188162	150	1560916	235698316	99.79	99.75	98.19	52.07	0.16	51.79	103
29594_1#60	ERR4188211	150	1486324	224434924	99.99	99.96	97.41	43.21	0.82	50.11	157
29594_1#62	ERR4188212	150	1230364	185784964	99.98	99.9	45.88	2.34	0.14	30.83	151
29594_1#64	ERR4188214	150	1608064	242817664	99.99	99.98	99.15	60.49	0.56	54.35	157
29594_1#66	ERR4188216	150	3611170	545286670	99.73	99.71	99.62	99.46	77.28	120.3	452
29594_1#67	ERR4188217	150	1299222	196182522	99.99	99.95	91.97	22.89	0.04	43.67	4
29594_1#69	ERR5162123	150	1819574	274755674	99.99	99.97	96.06	48.72	2.19	54.11	164
29594_1#70	ERR5162124	150	1404656	212103056	99.98	99.95	92.25	27.88	2.01	47.33	168
29594_1#71	ERR5162125	150	1418270	214158770	99.99	99.96	95.97	38.86	0.08	48.18	4
29594_1#73	ERR4188219	150	1606518	242584218	99.99	99.97	88.96	31.14	1.59	46.56	158
29594_1#74	ERR4188220	150	1637720	247295720	99.99	99.98	99.43	67.07	0.22	55.76	147
29594_1#75	ERR4188221	150	3604964	544349564	99.99	99.98	99.97	99.82	80.11	120.44	171
29594_1#77	ERR4188223	150	1387610	209529110	99.99	99.97	86.79	8.21	0	39.21	158
29594_1#78	ERR4188224	150	1329770	200795270	99.88	98.52	37.27	10.58	3.84	43.88	157
29594_1#79	ERR4188225	150	1436146	216858046	99.98	99.98	91.79	40.98	0.27	48.69	166
29594_1#8	ERR4188164	150	1462352	220815152	99.71	99.6	92.75	46.92	0.06	49.63	454
29594_1#81	ERR4188226	150	2229068	336589268	100	99.99	98.25	72.44	6.69	69.28	8
29594_1#82	ERR4188227	150	1732126	261551026	99.99	99.96	98.52	58.78	2.45	58.31	154
29594_1#83	ERR4188228	150	1442624	217836224	99.98	99.97	96.57	41.18	0.03	48.72	165
29594_1#84	ERR4188229	150	1863588	281401788	100	99.98	99.59	80.26	1.71	62.19	158
29594_1#86	ERR4188231	150	1459166	220334066	99.98	99.92	89.53	16.62	2.31	48.66	6
29594_1#87	ERR4188232	150	1678438	253444138	99.98	99.96	99.21	64.18	1.83	56.85	171
29594_1#88	ERR4188233	150	1582332	238932132	99.99	99.95	97.99	53.59	0.62	52.9	160
29594_1#9	ERR4188165	150	1301568	196536768	99.69	99.55	64.96	12.5	3.1	43.08	458
29594_1#90	ERR4188235	150	2259186	341137086	99.98	99.96	99.83	96.93	6.87	76.56	167
29594_1#91	ERR5162128	150	1475946	222867846	99.69	99.68	96.53	44.75	0.79	50.17	127
29594_1#92	ERR4188236	150	1363512	205890312	99.99	99.93	89.44	30.32	1.17	45.91	156
29594_1#93	ERR4188237	150	1228342	185479642	99.99	99.88	80.11	10.85	0.02	38.62	159
29594_1#94	ERR4188238	150	1917130	289486630	99.73	99.72	99.29	81.92	3.29	64.77	452
29594_1#95	ERR4188239	150	1397418	211010118	99.98	99.95	96.11	36.98	0.03	47.59	164
29594_1#96	ERR4188240	150	2087708	315243908	99.99	99.98	99.76	94.58	2.08	71.06	146
29594_1#98	ERR4188242	150	1416688	213919888	99.72	99.69	96.42	36.05	0.43	47.83	453
29594_1#99	ERR4188243	150	4273594	645312694	99.82	99.82	99.81	99.78	97.77	144.09	126
