# Supplementary material for: Inferring Mycobacterium bovis transmission between cattle and badgers using isolates from the Randomised Badger Culling Trial
Source: PLoS Pathog. 2021 Nov 29;17(11):e1010075. doi: 10.1371/journal.ppat.1010075 (PMC8659364; doi:10.1371/journal.ppat.1010075)
Supplement: S3 Table — (CSV) [file ppat.1010075.s003.csv]

Isolate ID	Species	ENA accession	Host	Country	Year	Pubmed ID	Status	doi	SB Number
WB1	M. bovis	SRR8600083	Badger	UK	2000	31843054	Published	https://doi.org/10.7554/elife.45833	SB0263
WB10	M. bovis	SRR8600089	Badger	UK	2000	31843054	Published	https://doi.org/10.7554/elife.45833	SB0263
WB101	M. bovis	SRR8600192	Badger	UK	2003	31843054	Published	https://doi.org/10.7554/elife.45833	SB0263
WB103	M. bovis	SRR8600193	Badger	UK	2003	31843054	Published	https://doi.org/10.7554/elife.45833	SB0263
WB104	M. bovis	SRR8600185	Badger	UK	2003	31843054	Published	https://doi.org/10.7554/elife.45833	SB0263
WB108	M. bovis	SRR8600186	Badger	UK	2003	31843054	Published	https://doi.org/10.7554/elife.45833	SB0263
WB109	M. bovis	SRR8600093	Badger	UK	2003	31843054	Published	https://doi.org/10.7554/elife.45833	SB0263
WB11	M. bovis	SRR8600088	Badger	UK	2000	31843054	Published	https://doi.org/10.7554/elife.45833	SB0263
WB110	M. bovis	SRR8600092	Badger	UK	2003	31843054	Published	https://doi.org/10.7554/elife.45833	SB0263
WB112	M. bovis	SRR8600095	Badger	UK	2003	31843054	Published	https://doi.org/10.7554/elife.45833	SB0263
WB113	M. bovis	SRR8600094	Badger	UK	2003	31843054	Published	https://doi.org/10.7554/elife.45833	SB0263
WB114	M. bovis	SRR8600097	Badger	UK	2003	31843054	Published	https://doi.org/10.7554/elife.45833	SB0263
WB115	M. bovis	SRR8600096	Badger	UK	2004	31843054	Published	https://doi.org/10.7554/elife.45833	SB0263
WB116	M. bovis	SRR8600099	Badger	UK	2004	31843054	Published	https://doi.org/10.7554/elife.45833	SB0263
WB117	M. bovis	SRR8600098	Badger	UK	2004	31843054	Published	https://doi.org/10.7554/elife.45833	SB0263
WB119	M. bovis	SRR8600091	Badger	UK	2004	31843054	Published	https://doi.org/10.7554/elife.45833	SB0263
WB120	M. bovis	SRR8600090	Badger	UK	2004	31843054	Published	https://doi.org/10.7554/elife.45833	SB0263
WB123	M. bovis	SRR8600187	Badger	UK	2004	31843054	Published	https://doi.org/10.7554/elife.45833	SB0263
WB124	M. bovis	SRR8600053	Badger	UK	2004	31843054	Published	https://doi.org/10.7554/elife.45833	SB0263
WB126	M. bovis	SRR8600074	Badger	UK	2004	31843054	Published	https://doi.org/10.7554/elife.45833	SB0263
WB127	M. bovis	SRR8600075	Badger	UK	2004	31843054	Published	https://doi.org/10.7554/elife.45833	SB0263
WB128	M. bovis	SRR8600076	Badger	UK	2004	31843054	Published	https://doi.org/10.7554/elife.45833	SB0263
WB129	M. bovis	SRR8600077	Badger	UK	2004	31843054	Published	https://doi.org/10.7554/elife.45833	SB0140
WB13	M. bovis	SRR8600164	Badger	UK	2000	31843054	Published	https://doi.org/10.7554/elife.45833	SB0263
WB130	M. bovis	SRR8600078	Badger	UK	2004	31843054	Published	https://doi.org/10.7554/elife.45833	SB0275
WB131	M. bovis	SRR8600079	Badger	UK	2004	31843054	Published	https://doi.org/10.7554/elife.45833	SB0263
WB132	M. bovis	SRR8600183	Badger	UK	2004	31843054	Published	https://doi.org/10.7554/elife.45833	SB0263
WB133	M. bovis	SRR8600184	Badger	UK	2004	31843054	Published	https://doi.org/10.7554/elife.45833	SB0263
WB134	M. bovis	SRR8600180	Badger	UK	2004	31843054	Published	https://doi.org/10.7554/elife.45833	SB0263
WB135	M. bovis	SRR8600179	Badger	UK	2004	31843054	Published	https://doi.org/10.7554/elife.45833	SB0263
WB136	M. bovis	SRR8600178	Badger	UK	2005	31843054	Published	https://doi.org/10.7554/elife.45833	SB0263
WB138	M. bovis	SRR8600177	Badger	UK	2005	31843054	Published	https://doi.org/10.7554/elife.45833	SB0263
WB139	M. bovis	SRR8600176	Badger	UK	2005	31843054	Published	https://doi.org/10.7554/elife.45833	SB0263
WB14	M. bovis	SRR8600163	Badger	UK	2000	31843054	Published	https://doi.org/10.7554/elife.45833	SB0263
WB140	M. bovis	SRR8600175	Badger	UK	2005	31843054	Published	https://doi.org/10.7554/elife.45833	SB0263
WB141	M. bovis	SRR8600174	Badger	UK	2005	31843054	Published	https://doi.org/10.7554/elife.45833	SB0263
WB142	M. bovis	SRR8600173	Badger	UK	2005	31843054	Published	https://doi.org/10.7554/elife.45833	SB0263
WB143	M. bovis	SRR8600182	Badger	UK	2005	31843054	Published	https://doi.org/10.7554/elife.45833	SB0263
WB144	M. bovis	SRR8600181	Badger	UK	2005	31843054	Published	https://doi.org/10.7554/elife.45833	SB0263
WB145	M. bovis	SRR8600260	Badger	UK	2005	31843054	Published	https://doi.org/10.7554/elife.45833	SB0263
WB146	M. bovis	SRR8600261	Badger	UK	2005	31843054	Published	https://doi.org/10.7554/elife.45833	SB0263
WB147	M. bovis	SRR8600258	Badger	UK	2005	31843054	Published	https://doi.org/10.7554/elife.45833	SB0263
WB148	M. bovis	SRR8600259	Badger	UK	2005	31843054	Published	https://doi.org/10.7554/elife.45833	SB0263
WB149	M. bovis	SRR8600264	Badger	UK	2005	31843054	Published	https://doi.org/10.7554/elife.45833	SB0263
WB150	M. bovis	SRR8600265	Badger	UK	2005	31843054	Published	https://doi.org/10.7554/elife.45833	SB0263
WB151	M. bovis	SRR8600298	Badger	UK	2005	31843054	Published	https://doi.org/10.7554/elife.45833	SB0263
WB152	M. bovis	SRR8600263	Badger	UK	2006	31843054	Published	https://doi.org/10.7554/elife.45833	SB0263
WB153	M. bovis	SRR8600299	Badger	UK	2006	31843054	Published	https://doi.org/10.7554/elife.45833	SB0263
WB154	M. bovis	SRR8600267	Badger	UK	2006	31843054	Published	https://doi.org/10.7554/elife.45833	SB0263
WB155	M. bovis	SRR8599999	Badger	UK	2006	31843054	Published	https://doi.org/10.7554/elife.45833	SB0263
WB156	M. bovis	SRR8599998	Badger	UK	2006	31843054	Published	https://doi.org/10.7554/elife.45833	SB0263
WB157	M. bovis	SRR8600001	Badger	UK	2006	31843054	Published	https://doi.org/10.7554/elife.45833	SB0263
WB158	M. bovis	SRR8600000	Badger	UK	2006	31843054	Published	https://doi.org/10.7554/elife.45833	SB0263
WB159	M. bovis	SRR8600003	Badger	UK	2006	31843054	Published	https://doi.org/10.7554/elife.45833	SB0263
WB16	M. bovis	SRR8600166	Badger	UK	2000	31843054	Published	https://doi.org/10.7554/elife.45833	SB0263
WB160	M. bovis	SRR8600002	Badger	UK	2006	31843054	Published	https://doi.org/10.7554/elife.45833	SB0263
WB161	M. bovis	SRR8600005	Badger	UK	2006	31843054	Published	https://doi.org/10.7554/elife.45833	SB0263
WB162	M. bovis	SRR8600004	Badger	UK	2007	31843054	Published	https://doi.org/10.7554/elife.45833	SB0263
WB163	M. bovis	SRR8600007	Badger	UK	2007	31843054	Published	https://doi.org/10.7554/elife.45833	SB0263
WB164	M. bovis	SRR8600006	Badger	UK	2007	31843054	Published	https://doi.org/10.7554/elife.45833	SB0263
WB165	M. bovis	SRR8600030	Badger	UK	2007	31843054	Published	https://doi.org/10.7554/elife.45833	SB0263
WB166	M. bovis	SRR8600031	Badger	UK	2007	31843054	Published	https://doi.org/10.7554/elife.45833	SB0263
WB167	M. bovis	SRR8600032	Badger	UK	2007	31843054	Published	https://doi.org/10.7554/elife.45833	SB0263
WB168	M. bovis	SRR8600033	Badger	UK	2007	31843054	Published	https://doi.org/10.7554/elife.45833	SB0263
WB169	M. bovis	SRR8600026	Badger	UK	2007	31843054	Published	https://doi.org/10.7554/elife.45833	SB0263
WB17	M. bovis	SRR8600165	Badger	UK	2000	31843054	Published	https://doi.org/10.7554/elife.45833	SB0263
WB170	M. bovis	SRR8600027	Badger	UK	2007	31843054	Published	https://doi.org/10.7554/elife.45833	SB0263
WB172	M. bovis	SRR8600028	Badger	UK	2007	31843054	Published	https://doi.org/10.7554/elife.45833	SB0263
WB173	M. bovis	SRR8600029	Badger	UK	2007	31843054	Published	https://doi.org/10.7554/elife.45833	SB0263
WB174	M. bovis	SRR8600034	Badger	UK	2007	31843054	Published	https://doi.org/10.7554/elife.45833	SB0263
WB176	M. bovis	SRR8600035	Badger	UK	2007	31843054	Published	https://doi.org/10.7554/elife.45833	SB0263
WB177	M. bovis	SRR8600156	Badger	UK	2008	31843054	Published	https://doi.org/10.7554/elife.45833	SB0263
WB178	M. bovis	SRR8600155	Badger	UK	2008	31843054	Published	https://doi.org/10.7554/elife.45833	SB0263
WB179	M. bovis	SRR8600154	Badger	UK	2008	31843054	Published	https://doi.org/10.7554/elife.45833	SB0263
WB180	M. bovis	SRR8600153	Badger	UK	2008	31843054	Published	https://doi.org/10.7554/elife.45833	SB0263
WB181	M. bovis	SRR8600160	Badger	UK	2008	31843054	Published	https://doi.org/10.7554/elife.45833	SB0263
WB183	M. bovis	SRR8600159	Badger	UK	2008	31843054	Published	https://doi.org/10.7554/elife.45833	SB0263
WB184	M. bovis	SRR8600158	Badger	UK	2008	31843054	Published	https://doi.org/10.7554/elife.45833	SB0263
WB185	M. bovis	SRR8600157	Badger	UK	2008	31843054	Published	https://doi.org/10.7554/elife.45833	SB0263
WB186	M. bovis	SRR8600162	Badger	UK	2008	31843054	Published	https://doi.org/10.7554/elife.45833	SB0263
WB187	M. bovis	SRR8600161	Badger	UK	2008	31843054	Published	https://doi.org/10.7554/elife.45833	SB0263
WB189	M. bovis	SRR8600051	Badger	UK	2009	31843054	Published	https://doi.org/10.7554/elife.45833	SB0263
WB19	M. bovis	SRR8600168	Badger	UK	2000	31843054	Published	https://doi.org/10.7554/elife.45833	SB0263
WB190	M. bovis	SRR8600052	Badger	UK	2009	31843054	Published	https://doi.org/10.7554/elife.45833	SB0263
WB191	M. bovis	SRR8600239	Badger	UK	2009	31843054	Published	https://doi.org/10.7554/elife.45833	SB0263
WB192	M. bovis	SRR8600240	Badger	UK	2009	31843054	Published	https://doi.org/10.7554/elife.45833	SB0263
WB195	M. bovis	SRR8600237	Badger	UK	2009	31843054	Published	https://doi.org/10.7554/elife.45833	SB0263
WB197	M. bovis	SRR8600238	Badger	UK	2009	31843054	Published	https://doi.org/10.7554/elife.45833	SB0263
WB198	M. bovis	SRR8600235	Badger	UK	2009	31843054	Published	https://doi.org/10.7554/elife.45833	SB0263
WB199	M. bovis	SRR8600236	Badger	UK	2009	31843054	Published	https://doi.org/10.7554/elife.45833	SB0263
WB2	M. bovis	SRR8600082	Badger	UK	2000	31843054	Published	https://doi.org/10.7554/elife.45833	SB0263
WB20	M. bovis	SRR8600167	Badger	UK	2000	31843054	Published	https://doi.org/10.7554/elife.45833	SB0263
WB200	M. bovis	SRR8600233	Badger	UK	2009	31843054	Published	https://doi.org/10.7554/elife.45833	SB0263
WB201	M. bovis	SRR8600234	Badger	UK	2009	31843054	Published	https://doi.org/10.7554/elife.45833	SB0263
WB202	M. bovis	SRR8600323	Badger	UK	2009	31843054	Published	https://doi.org/10.7554/elife.45833	SB0263
WB203	M. bovis	SRR8600322	Badger	UK	2009	31843054	Published	https://doi.org/10.7554/elife.45833	SB0263
WB204	M. bovis	SRR8600325	Badger	UK	2009	31843054	Published	https://doi.org/10.7554/elife.45833	SB0263
WB205	M. bovis	SRR8600324	Badger	UK	2010	31843054	Published	https://doi.org/10.7554/elife.45833	SB0263
WB206	M. bovis	SRR8600319	Badger	UK	2010	31843054	Published	https://doi.org/10.7554/elife.45833	SB0263
WB207	M. bovis	SRR8600318	Badger	UK	2010	31843054	Published	https://doi.org/10.7554/elife.45833	SB0263
WB208	M. bovis	SRR8600321	Badger	UK	2010	31843054	Published	https://doi.org/10.7554/elife.45833	SB0263
WB209	M. bovis	SRR8600286	Badger	UK	2010	31843054	Published	https://doi.org/10.7554/elife.45833	SB0263
WB21	M. bovis	SRR8600170	Badger	UK	2000	31843054	Published	https://doi.org/10.7554/elife.45833	SB0263
WB210	M. bovis	SRR8600315	Badger	UK	2010	31843054	Published	https://doi.org/10.7554/elife.45833	SB0263
WB213	M. bovis	SRR8600314	Badger	UK	2010	31843054	Published	https://doi.org/10.7554/elife.45833	SB0263
WB214	M. bovis	SRR8600326	Badger	UK	2010	31843054	Published	https://doi.org/10.7554/elife.45833	SB0263
WB215	M. bovis	SRR8600328	Badger	UK	2010	31843054	Published	https://doi.org/10.7554/elife.45833	SB0263
WB217	M. bovis	SRR8600329	Badger	UK	2010	31843054	Published	https://doi.org/10.7554/elife.45833	SB0263
WB218	M. bovis	SRR8600330	Badger	UK	2010	31843054	Published	https://doi.org/10.7554/elife.45833	SB0263
WB219	M. bovis	SRR8600331	Badger	UK	2010	31843054	Published	https://doi.org/10.7554/elife.45833	SB0263
WB22	M. bovis	SRR8600169	Badger	UK	2000	31843054	Published	https://doi.org/10.7554/elife.45833	SB0263
WB223	M. bovis	SRR8600332	Badger	UK	2010	31843054	Published	https://doi.org/10.7554/elife.45833	SB0263
WB224	M. bovis	SRR8600038	Badger	UK	2010	31843054	Published	https://doi.org/10.7554/elife.45833	SB0263
WB225	M. bovis	SRR8600334	Badger	UK	2011	31843054	Published	https://doi.org/10.7554/elife.45833	SB0263
WB227	M. bovis	SRR8600335	Badger	UK	2011	31843054	Published	https://doi.org/10.7554/elife.45833	SB0263
WB228	M. bovis	SRR8600336	Badger	UK	2011	31843054	Published	https://doi.org/10.7554/elife.45833	SB0263
WB229	M. bovis	SRR8600115	Badger	UK	2011	31843054	Published	https://doi.org/10.7554/elife.45833	SB0263
WB23	M. bovis	SRR8600172	Badger	UK	2000	31843054	Published	https://doi.org/10.7554/elife.45833	SB0263
WB230	M. bovis	SRR8600114	Badger	UK	2011	31843054	Published	https://doi.org/10.7554/elife.45833	SB0263
WB232	M. bovis	SRR8600216	Badger	UK	2011	31843054	Published	https://doi.org/10.7554/elife.45833	SB0263
WB24	M. bovis	SRR8600171	Badger	UK	2000	31843054	Published	https://doi.org/10.7554/elife.45833	SB0263
WB25	M. bovis	SRR8600058	Badger	UK	2000	31843054	Published	https://doi.org/10.7554/elife.45833	SB0263
WB26	M. bovis	SRR8600059	Badger	UK	2000	31843054	Published	https://doi.org/10.7554/elife.45833	SB0263
WB27	M. bovis	SRR8600060	Badger	UK	2000	31843054	Published	https://doi.org/10.7554/elife.45833	SB0263
WB28	M. bovis	SRR8600061	Badger	UK	2000	31843054	Published	https://doi.org/10.7554/elife.45833	SB0263
WB29	M. bovis	SRR8600054	Badger	UK	2000	31843054	Published	https://doi.org/10.7554/elife.45833	SB0263
WB30	M. bovis	SRR8600055	Badger	UK	2000	31843054	Published	https://doi.org/10.7554/elife.45833	SB0263
WB31	M. bovis	SRR8600056	Badger	UK	2000	31843054	Published	https://doi.org/10.7554/elife.45833	SB0263
WB32	M. bovis	SRR8600057	Badger	UK	2000	31843054	Published	https://doi.org/10.7554/elife.45833	SB0263
WB33	M. bovis	SRR8600062	Badger	UK	2000	31843054	Published	https://doi.org/10.7554/elife.45833	SB0263
WB34	M. bovis	SRR8600063	Badger	UK	2001	31843054	Published	https://doi.org/10.7554/elife.45833	SB0263
WB35	M. bovis	SRR8600305	Badger	UK	2001	31843054	Published	https://doi.org/10.7554/elife.45833	SB0263
WB36	M. bovis	SRR8600304	Badger	UK	2001	31843054	Published	https://doi.org/10.7554/elife.45833	SB0263
WB37	M. bovis	SRR8600303	Badger	UK	2001	31843054	Published	https://doi.org/10.7554/elife.45833	SB0263
WB38	M. bovis	SRR8600302	Badger	UK	2001	31843054	Published	https://doi.org/10.7554/elife.45833	SB0263
WB39	M. bovis	SRR8600309	Badger	UK	2001	31843054	Published	https://doi.org/10.7554/elife.45833	SB0263
WB4	M. bovis	SRR8600081	Badger	UK	2000	31843054	Published	https://doi.org/10.7554/elife.45833	SB0263
WB40	M. bovis	SRR8600308	Badger	UK	2001	31843054	Published	https://doi.org/10.7554/elife.45833	SB0263
WB41	M. bovis	SRR8600307	Badger	UK	2001	31843054	Published	https://doi.org/10.7554/elife.45833	SB0263
WB42	M. bovis	SRR8600306	Badger	UK	2001	31843054	Published	https://doi.org/10.7554/elife.45833	SB0263
WB43	M. bovis	SRR8600301	Badger	UK	2001	31843054	Published	https://doi.org/10.7554/elife.45833	SB0263
WB44	M. bovis	SRR8600300	Badger	UK	2001	31843054	Published	https://doi.org/10.7554/elife.45833	SB0263
WB45	M. bovis	SRR8600225	Badger	UK	2001	31843054	Published	https://doi.org/10.7554/elife.45833	SB0263
WB46	M. bovis	SRR8600226	Badger	UK	2001	31843054	Published	https://doi.org/10.7554/elife.45833	SB0263
WB47	M. bovis	SRR8600223	Badger	UK	2001	31843054	Published	https://doi.org/10.7554/elife.45833	SB0263
WB48	M. bovis	SRR8600224	Badger	UK	2001	31843054	Published	https://doi.org/10.7554/elife.45833	SB0263
WB49	M. bovis	SRR8600221	Badger	UK	2001	31843054	Published	https://doi.org/10.7554/elife.45833	SB0263
WB5	M. bovis	SRR8600080	Badger	UK	2000	31843054	Published	https://doi.org/10.7554/elife.45833	SB0263
WB50	M. bovis	SRR8600222	Badger	UK	2001	31843054	Published	https://doi.org/10.7554/elife.45833	SB0263
WB51	M. bovis	SRR8600219	Badger	UK	2001	31843054	Published	https://doi.org/10.7554/elife.45833	SB0263
WB52	M. bovis	SRR8600220	Badger	UK	2001	31843054	Published	https://doi.org/10.7554/elife.45833	SB0263
WB53	M. bovis	SRR8600217	Badger	UK	2001	31843054	Published	https://doi.org/10.7554/elife.45833	SB0263
WB54	M. bovis	SRR8600218	Badger	UK	2002	31843054	Published	https://doi.org/10.7554/elife.45833	SB0263
WB55	M. bovis	SRR8600140	Badger	UK	2002	31843054	Published	https://doi.org/10.7554/elife.45833	SB0263
WB56	M. bovis	SRR8600139	Badger	UK	2002	31843054	Published	https://doi.org/10.7554/elife.45833	SB0263
WB57	M. bovis	SRR8600142	Badger	UK	2002	31843054	Published	https://doi.org/10.7554/elife.45833	SB0263
WB58	M. bovis	SRR8600141	Badger	UK	2002	31843054	Published	https://doi.org/10.7554/elife.45833	SB0263
WB59	M. bovis	SRR8600136	Badger	UK	2002	31843054	Published	https://doi.org/10.7554/elife.45833	SB0263
WB6	M. bovis	SRR8600087	Badger	UK	2000	31843054	Published	https://doi.org/10.7554/elife.45833	SB0263
WB60	M. bovis	SRR8600135	Badger	UK	2002	31843054	Published	https://doi.org/10.7554/elife.45833	SB0263
WB61	M. bovis	SRR8600138	Badger	UK	2002	31843054	Published	https://doi.org/10.7554/elife.45833	SB0263
WB62	M. bovis	SRR8600137	Badger	UK	2002	31843054	Published	https://doi.org/10.7554/elife.45833	SB0263
WB63	M. bovis	SRR8600134	Badger	UK	2002	31843054	Published	https://doi.org/10.7554/elife.45833	SB0263
WB64	M. bovis	SRR8600133	Badger	UK	2002	31843054	Published	https://doi.org/10.7554/elife.45833	SB0263
WB66	M. bovis	SRR8600010	Badger	UK	2002	31843054	Published	https://doi.org/10.7554/elife.45833	SB0263
WB67	M. bovis	SRR8600011	Badger	UK	2002	31843054	Published	https://doi.org/10.7554/elife.45833	SB0263
WB68	M. bovis	SRR8600012	Badger	UK	2002	31843054	Published	https://doi.org/10.7554/elife.45833	SB0263
WB69	M. bovis	SRR8600013	Badger	UK	2002	31843054	Published	https://doi.org/10.7554/elife.45833	SB0263
WB7	M. bovis	SRR8600086	Badger	UK	2000	31843054	Published	https://doi.org/10.7554/elife.45833	SB0263
WB73	M. bovis	SRR8600014	Badger	UK	2003	31843054	Published	https://doi.org/10.7554/elife.45833	SB0263
WB76	M. bovis	SRR8600256	Badger	UK	2003	31843054	Published	https://doi.org/10.7554/elife.45833	SB0263
WB77	M. bovis	SRR8600016	Badger	UK	2003	31843054	Published	https://doi.org/10.7554/elife.45833	SB0263
WB78	M. bovis	SRR8600017	Badger	UK	2003	31843054	Published	https://doi.org/10.7554/elife.45833	SB0263
WB79	M. bovis	SRR8600018	Badger	UK	2003	31843054	Published	https://doi.org/10.7554/elife.45833	SB0263
WB8	M. bovis	SRR8600085	Badger	UK	2000	31843054	Published	https://doi.org/10.7554/elife.45833	SB0263
WB80	M. bovis	SRR8600019	Badger	UK	2003	31843054	Published	https://doi.org/10.7554/elife.45833	SB0263
WB81	M. bovis	SRR8600275	Badger	UK	2003	31843054	Published	https://doi.org/10.7554/elife.45833	SB0263
WB82	M. bovis	SRR8600274	Badger	UK	2003	31843054	Published	https://doi.org/10.7554/elife.45833	SB0263
WB83	M. bovis	SRR8600273	Badger	UK	2003	31843054	Published	https://doi.org/10.7554/elife.45833	SB0263
WB84	M. bovis	SRR8600272	Badger	UK	2003	31843054	Published	https://doi.org/10.7554/elife.45833	SB0263
WB85	M. bovis	SRR8600271	Badger	UK	2003	31843054	Published	https://doi.org/10.7554/elife.45833	SB0263
WB86	M. bovis	SRR8600270	Badger	UK	2003	31843054	Published	https://doi.org/10.7554/elife.45833	SB0263
WB87	M. bovis	SRR8600269	Badger	UK	2003	31843054	Published	https://doi.org/10.7554/elife.45833	SB0263
WB88	M. bovis	SRR8600268	Badger	UK	2003	31843054	Published	https://doi.org/10.7554/elife.45833	SB0263
WB89	M. bovis	SRR8600283	Badger	UK	2003	31843054	Published	https://doi.org/10.7554/elife.45833	SB0263
WB9	M. bovis	SRR8600084	Badger	UK	2000	31843054	Published	https://doi.org/10.7554/elife.45833	SB0263
WB90	M. bovis	SRR8600282	Badger	UK	2003	31843054	Published	https://doi.org/10.7554/elife.45833	SB0263
WB91	M. bovis	SRR8600190	Badger	UK	2003	31843054	Published	https://doi.org/10.7554/elife.45833	SB0263
WB92	M. bovis	SRR8600191	Badger	UK	2003	31843054	Published	https://doi.org/10.7554/elife.45833	SB0263
WB93	M. bovis	SRR8600188	Badger	UK	2003	31843054	Published	https://doi.org/10.7554/elife.45833	SB0263
WB94	M. bovis	SRR8600189	Badger	UK	2003	31843054	Published	https://doi.org/10.7554/elife.45833	SB0263
WB95	M. bovis	SRR8600194	Badger	UK	2003	31843054	Published	https://doi.org/10.7554/elife.45833	SB0263
WB97	M. bovis	SRR8600195	Badger	UK	2003	31843054	Published	https://doi.org/10.7554/elife.45833	SB0263
41-2165	M. bovis	SRR10482944	Badger	Ireland	2015	32553050	Published	https://doi.org/10.1099/mgen.0.000388	SB0054
51-3292	M. bovis	SRR10482974	Badger	Ireland	2015	32553050	Published	https://doi.org/10.1099/mgen.0.000388	SB0054
ID33	M. bovis	ERR841809	Badger	UK	2007	26972511	Published	https://doi.org/10.1016/j.epidem.2015.08.003	SB0140
ID01	M. bovis	ERR125608	Badger	UK	2004	23209404	Published	https://doi.org/10.1371/journal.ppat.1003008	SB0140
ID02	M. bovis	ERR125603	Badger	UK	2005	23209404	Published	https://doi.org/10.1371/journal.ppat.1003008	SB0140
ID03	M. bovis	ERR125602	Badger	UK	2005	23209404	Published	https://doi.org/10.1371/journal.ppat.1003008	SB0140
ID04	M. bovis	ERR125600	Badger	UK	2006	23209404	Published	https://doi.org/10.1371/journal.ppat.1003008	SB0140
ID05	M. bovis	ERR125604	Badger	UK	2007	23209404	Published	https://doi.org/10.1371/journal.ppat.1003008	SB0140
1067(2)	M. bovis	ERR1815539	Buffalo	South Africa	2000	28412523	Published	https://doi.org/10.1016/j.meegid.2017.04.012	SB0130
1531(10)	M. bovis	ERR1815543	Buffalo	South Africa	1999	28412523	Published	https://doi.org/10.1016/j.meegid.2017.04.012	SB0140
AgR120	M. bovis	ERR564377	Cat	New Zealand	1993	28209138	Published	https://doi.org/10.1186/s12864-017-3569-x	SB1031
AgR278	M. bovis	ERR564469	Cat	New Zealand	2002	28209138	Published	https://doi.org/10.1186/s12864-017-3569-x	SB1504
AgR17150	M. bovis	SRR7617638	Cat	New Zealand	1996	30425997	Published	https://doi.org/10.3389/fvets.2018.00272	SB0130
12-9271	M. bovis	SRR1792350	Cat	USA	2012	30425994	Published	https://doi.org/10.3389/fvets.2018.00253	SB0145
B7	M. bovis	SRR7851341	Cattle	France	2007	31130937	Published	https://doi.org/10.3389/fmicb.2019.00955	SB0140
C11	M. bovis	SRR7851314	Cattle	France	2010	31130937	Published	https://doi.org/10.3389/fmicb.2019.00955	SB0130
E12	M. bovis	SRR7851351	Cattle	France	1995	31130937	Published	https://doi.org/10.3389/fmicb.2019.00955	SB0140
F6	M. bovis	SRR7851320	Cattle	France	1998	31130937	Published	https://doi.org/10.3389/fmicb.2019.00955	SB0145
G10	M. bovis	SRR7851305	Cattle	France	2004	31130937	Published	https://doi.org/10.3389/fmicb.2019.00955	SB0140
G4	M. bovis	SRR7851364	Cattle	France	2000	31130937	Published	https://doi.org/10.3389/fmicb.2019.00955	SB0140
AF-21-00949-13	M. bovis	SRR8600206	Cattle	UK	2013	31843054	Published	https://doi.org/10.7554/elife.45833	New pattern
AF-21-01243-13	M. bovis	SRR8600250	Cattle	UK	2013	31843054	Published	https://doi.org/10.7554/elife.45833	New pattern
AF-21-01254-13	M. bovis	SRR8600247	Cattle	UK	2013	31843054	Published	https://doi.org/10.7554/elife.45833	New pattern
AF-21-01562-13	M. bovis	SRR8600245	Cattle	UK	2013	31843054	Published	https://doi.org/10.7554/elife.45833	New pattern
AF-21-01937-13	M. bovis	SRR8600243	Cattle	UK	2013	31843054	Published	https://doi.org/10.7554/elife.45833	New pattern
AF-21-02193-13	M. bovis	SRR8600244	Cattle	UK	2013	31843054	Published	https://doi.org/10.7554/elife.45833	New pattern
AF-21-02256-13	M. bovis	SRR8600251	Cattle	UK	2013	31843054	Published	https://doi.org/10.7554/elife.45833	SB0263
AF-21-02868-13	M. bovis	SRR8600252	Cattle	UK	2013	31843054	Published	https://doi.org/10.7554/elife.45833	SB2059
AF-21-02975-13	M. bovis	SRR8600132	Cattle	UK	2013	31843054	Published	https://doi.org/10.7554/elife.45833	New pattern
AF-21-02979-12	M. bovis	SRR8600210	Cattle	UK	2012	31843054	Published	https://doi.org/10.7554/elife.45833	SB1604
AF-21-03026-13	M. bovis	SRR8600339	Cattle	UK	2013	31843054	Published	https://doi.org/10.7554/elife.45833	New pattern
AF-61-00259-13	M. bovis	SRR8600209	Cattle	UK	2013	31843054	Published	https://doi.org/10.7554/elife.45833	New pattern
AF-61-00402-13	M. bovis	SRR8600208	Cattle	UK	2013	31843054	Published	https://doi.org/10.7554/elife.45833	New pattern
AF-61-00446-13	M. bovis	SRR8600207	Cattle	UK	2013	31843054	Published	https://doi.org/10.7554/elife.45833	New pattern
AF-61-00707-13	M. bovis	SRR8600249	Cattle	UK	2013	31843054	Published	https://doi.org/10.7554/elife.45833	New pattern
AF-61-00875-13	M. bovis	SRR8600248	Cattle	UK	2013	31843054	Published	https://doi.org/10.7554/elife.45833	New pattern
AF-61-01175-13	M. bovis	SRR8600246	Cattle	UK	2013	31843054	Published	https://doi.org/10.7554/elife.45833	New pattern
HI-12-0681-08	M. bovis	SRR8600120	Cattle	UK	2008	31843054	Published	https://doi.org/10.7554/elife.45833	SB2611
HI-12-1411-07	M. bovis	SRR8600116	Cattle	UK	2007	31843054	Published	https://doi.org/10.7554/elife.45833	New pattern
HI-12-1439-06	M. bovis	SRR8600048	Cattle	UK	2006	31843054	Published	https://doi.org/10.7554/elife.45833	New pattern
HI-16-0157-10	M. bovis	SRR8600124	Cattle	UK	2010	31843054	Published	https://doi.org/10.7554/elife.45833	SB0959
HI-16-0658-04	M. bovis	SRR8600287	Cattle	UK	2004	31843054	Published	https://doi.org/10.7554/elife.45833	New pattern
HI-16-1383-08	M. bovis	SRR8600121	Cattle	UK	2008	31843054	Published	https://doi.org/10.7554/elife.45833	New pattern
HI-16-1670-06	M. bovis	SRR8600046	Cattle	UK	2006	31843054	Published	https://doi.org/10.7554/elife.45833	SB0263
HI-16-2156-07	M. bovis	SRR8600047	Cattle	UK	2007	31843054	Published	https://doi.org/10.7554/elife.45833	New pattern
HI-16-2875-07	M. bovis	SRR8600040	Cattle	UK	2007	31843054	Published	https://doi.org/10.7554/elife.45833	SB0263
HI-16-3049-03	M. bovis	SRR8600297	Cattle	UK	2003	31843054	Published	https://doi.org/10.7554/elife.45833	New pattern
HI-16-3519-03	M. bovis	SRR8600294	Cattle	UK	2003	31843054	Published	https://doi.org/10.7554/elife.45833	SB0263
HI-16-4505-08	M. bovis	SRR8600123	Cattle	UK	2008	31843054	Published	https://doi.org/10.7554/elife.45833	New pattern
HI-16-4615-04	M. bovis	SRR8600288	Cattle	UK	2004	31843054	Published	https://doi.org/10.7554/elife.45833	New pattern
HI-21-0146-10	M. bovis	SRR8600214	Cattle	UK	2010	31843054	Published	https://doi.org/10.7554/elife.45833	New pattern
HI-21-0471-11	M. bovis	SRR8600212	Cattle	UK	2011	31843054	Published	https://doi.org/10.7554/elife.45833	New pattern
HI-21-2303-05	M. bovis	SRR8600041	Cattle	UK	2005	31843054	Published	https://doi.org/10.7554/elife.45833	SB2617
HI-21-5271-11	M. bovis	SRR8600211	Cattle	UK	2011	31843054	Published	https://doi.org/10.7554/elife.45833	New pattern
HI-21-5322-04	M. bovis	SRR8600295	Cattle	UK	2004	31843054	Published	https://doi.org/10.7554/elife.45833	New pattern
HI-21-5325-08	M. bovis	SRR8600327	Cattle	UK	2008	31843054	Published	https://doi.org/10.7554/elife.45833	SB0263
HI-21-5938-06	M. bovis	SRR8600044	Cattle	UK	2006	31843054	Published	https://doi.org/10.7554/elife.45833	SB0263
HI-21-6055-08	M. bovis	SRR8600119	Cattle	UK	2008	31843054	Published	https://doi.org/10.7554/elife.45833	New pattern
HI-21-6376-10	M. bovis	SRR8600215	Cattle	UK	2010	31843054	Published	https://doi.org/10.7554/elife.45833	SB0956
HI-21-6689-05	M. bovis	SRR8600042	Cattle	UK	2005	31843054	Published	https://doi.org/10.7554/elife.45833	SB2059
HI-21-6700-03	M. bovis	SRR8600291	Cattle	UK	2003	31843054	Published	https://doi.org/10.7554/elife.45833	SB0263
HI-21-7049-06	M. bovis	SRR8600045	Cattle	UK	2006	31843054	Published	https://doi.org/10.7554/elife.45833	New pattern
HI-21-7695-08	M. bovis	SRR8600122	Cattle	UK	2008	31843054	Published	https://doi.org/10.7554/elife.45833	New pattern
HI-28-0119-08	M. bovis	SRR8600117	Cattle	UK	2008	31843054	Published	https://doi.org/10.7554/elife.45833	New pattern
HI-61-0208-93	M. bovis	SRR8600293	Cattle	UK	1993	31843054	Published	https://doi.org/10.7554/elife.45833	SB0263
HI-61-0406-94	M. bovis	SRR8600290	Cattle	UK	1994	31843054	Published	https://doi.org/10.7554/elife.45833	SB0263
HI-61-0755-89	M. bovis	SRR8600289	Cattle	UK	1989	31843054	Published	https://doi.org/10.7554/elife.45833	New pattern
HI-61-0794-89	M. bovis	SRR8600127	Cattle	UK	1989	31843054	Published	https://doi.org/10.7554/elife.45833	New pattern
HI-61-0795-89	M. bovis	SRR8600126	Cattle	UK	1989	31843054	Published	https://doi.org/10.7554/elife.45833	SB0263
HI-61-0988-10	M. bovis	SRR8600338	Cattle	UK	2010	31843054	Published	https://doi.org/10.7554/elife.45833	New pattern
HI-61-1218-89	M. bovis	SRR8600131	Cattle	UK	1989	31843054	Published	https://doi.org/10.7554/elife.45833	New pattern
HI-61-1220-89	M. bovis	SRR8600130	Cattle	UK	1989	31843054	Published	https://doi.org/10.7554/elife.45833	New pattern
HI-61-1221-89	M. bovis	SRR8600129	Cattle	UK	1989	31843054	Published	https://doi.org/10.7554/elife.45833	New pattern
HI-61-1244-89	M. bovis	SRR8600125	Cattle	UK	1989	31843054	Published	https://doi.org/10.7554/elife.45833	New pattern
HI-61-1246-89	M. bovis	SRR8600128	Cattle	UK	1989	31843054	Published	https://doi.org/10.7554/elife.45833	New pattern
HI-61-1248-89	M. bovis	SRR8600333	Cattle	UK	1989	31843054	Published	https://doi.org/10.7554/elife.45833	New pattern
HI-61-1400-06	M. bovis	SRR8600043	Cattle	UK	2006	31843054	Published	https://doi.org/10.7554/elife.45833	New pattern
HI-61-1545-89	M. bovis	SRR8600118	Cattle	UK	1989	31843054	Published	https://doi.org/10.7554/elife.45833	New pattern
HI-61-1679-89	M. bovis	SRR8600337	Cattle	UK	1989	31843054	Published	https://doi.org/10.7554/elife.45833	SB2059
HI-61-2087-89	M. bovis	SRR8599994	Cattle	UK	1989	31843054	Published	https://doi.org/10.7554/elife.45833	New pattern
HI-61-2290-89	M. bovis	SRR8599996	Cattle	UK	1989	31843054	Published	https://doi.org/10.7554/elife.45833	New pattern
HI-61-2292-89	M. bovis	SRR8599997	Cattle	UK	1989	31843054	Published	https://doi.org/10.7554/elife.45833	New pattern
HI-61-2298-89	M. bovis	SRR8600342	Cattle	UK	1989	31843054	Published	https://doi.org/10.7554/elife.45833	New pattern
HI-61-2299-89	M. bovis	SRR8599991	Cattle	UK	1989	31843054	Published	https://doi.org/10.7554/elife.45833	SB0263
HI-61-2460-89	M. bovis	SRR8599995	Cattle	UK	1989	31843054	Published	https://doi.org/10.7554/elife.45833	New pattern
HI-61-3684-89	M. bovis	SRR8599992	Cattle	UK	1989	31843054	Published	https://doi.org/10.7554/elife.45833	SB0263
HI-61-3707-89	M. bovis	SRR8599993	Cattle	UK	1989	31843054	Published	https://doi.org/10.7554/elife.45833	New pattern
HI-61-3733-03	M. bovis	SRR8600296	Cattle	UK	2003	31843054	Published	https://doi.org/10.7554/elife.45833	New pattern
HI-61-4298-07	M. bovis	SRR8600039	Cattle	UK	2007	31843054	Published	https://doi.org/10.7554/elife.45833	New pattern
HI-61-4830-10	M. bovis	SRR8600213	Cattle	UK	2010	31843054	Published	https://doi.org/10.7554/elife.45833	New pattern
HI-61-4986-89	M. bovis	SRR8600340	Cattle	UK	1989	31843054	Published	https://doi.org/10.7554/elife.45833	New pattern
HI-61-5971-89	M. bovis	SRR8600341	Cattle	UK	1989	31843054	Published	https://doi.org/10.7554/elife.45833	New pattern
HI-61-6622-89	M. bovis	SRR8600292	Cattle	UK	1989	31843054	Published	https://doi.org/10.7554/elife.45833	New pattern
HI-61-7407-88	M. bovis	SRR8600311	Cattle	UK	1988	31843054	Published	https://doi.org/10.7554/elife.45833	New pattern
HI-61-7435-88	M. bovis	SRR8600317	Cattle	UK	1988	31843054	Published	https://doi.org/10.7554/elife.45833	SB1415
HI-61-7436-88	M. bovis	SRR8600284	Cattle	UK	1988	31843054	Published	https://doi.org/10.7554/elife.45833	New pattern
HI-61-7438-88	M. bovis	SRR8600285	Cattle	UK	1988	31843054	Published	https://doi.org/10.7554/elife.45833	New pattern
HI-61-7439-88	M. bovis	SRR8600320	Cattle	UK	1988	31843054	Published	https://doi.org/10.7554/elife.45833	New pattern
HI-61-7451-88	M. bovis	SRR8600316	Cattle	UK	1988	31843054	Published	https://doi.org/10.7554/elife.45833	New pattern
TB1385	M. bovis	SRR8600110	Cattle	UK	2011	31843054	Published	https://doi.org/10.7554/elife.45833	SB0263
TB1386	M. bovis	SRR8600108	Cattle	UK	2007	31843054	Published	https://doi.org/10.7554/elife.45833	SB0263
TB1387	M. bovis	SRR8600253	Cattle	UK	2005	31843054	Published	https://doi.org/10.7554/elife.45833	SB0263
TB1388	M. bovis	SRR8600198	Cattle	UK	2006	31843054	Published	https://doi.org/10.7554/elife.45833	SB0263
TB1389	M. bovis	SRR8600196	Cattle	UK	2008	31843054	Published	https://doi.org/10.7554/elife.45833	SB0263
TB1392	M. bovis	SRR8600204	Cattle	UK	2005	31843054	Published	https://doi.org/10.7554/elife.45833	SB0140
TB1397	M. bovis	SRR8600113	Cattle	UK	2006	31843054	Published	https://doi.org/10.7554/elife.45833	SB0263
TB1399	M. bovis	SRR8600025	Cattle	UK	2004	31843054	Published	https://doi.org/10.7554/elife.45833	SB0263
TB1411	M. bovis	SRR8600150	Cattle	UK	2005	31843054	Published	https://doi.org/10.7554/elife.45833	SB0140
TB1414	M. bovis	SRR8600067	Cattle	UK	2006	31843054	Published	https://doi.org/10.7554/elife.45833	SB0140
TB1441	M. bovis	SRR8600276	Cattle	UK	2003	31843054	Published	https://doi.org/10.7554/elife.45833	SB0263
TB1446	M. bovis	SRR8600049	Cattle	UK	2000	31843054	Published	https://doi.org/10.7554/elife.45833	SB0263
TB1447	M. bovis	SRR8600232	Cattle	UK	2003	31843054	Published	https://doi.org/10.7554/elife.45833	SB0263
TB1454	M. bovis	SRR8600146	Cattle	UK	2003	31843054	Published	https://doi.org/10.7554/elife.45833	SB0140
TB1460	M. bovis	SRR8600106	Cattle	UK	2003	31843054	Published	https://doi.org/10.7554/elife.45833	SB0140
TB1463	M. bovis	SRR8600107	Cattle	UK	1998	31843054	Published	https://doi.org/10.7554/elife.45833	SB0272
TB1464	M. bovis	SRR8600100	Cattle	UK	2009	31843054	Published	https://doi.org/10.7554/elife.45833	SB0272
TB1465	M. bovis	SRR8600102	Cattle	UK	2008	31843054	Published	https://doi.org/10.7554/elife.45833	SB0263
TB1466	M. bovis	SRR8600023	Cattle	UK	2008	31843054	Published	https://doi.org/10.7554/elife.45833	SB0263
TB1467	M. bovis	SRR8600022	Cattle	UK	2010	31843054	Published	https://doi.org/10.7554/elife.45833	SB0263
TB1468	M. bovis	SRR8600024	Cattle	UK	2004	31843054	Published	https://doi.org/10.7554/elife.45833	SB0263
TB1469	M. bovis	SRR8600266	Cattle	UK	2004	31843054	Published	https://doi.org/10.7554/elife.45833	SB0263
TB1470	M. bovis	SRR8600262	Cattle	UK	2005	31843054	Published	https://doi.org/10.7554/elife.45833	SB0263
TB1472	M. bovis	SRR8600015	Cattle	UK	2009	31843054	Published	https://doi.org/10.7554/elife.45833	SB0263
TB1473	M. bovis	SRR8600036	Cattle	UK	2011	31843054	Published	https://doi.org/10.7554/elife.45833	SB0263
TB1474	M. bovis	SRR8600280	Cattle	UK	2003	31843054	Published	https://doi.org/10.7554/elife.45833	SB0263
TB1476	M. bovis	SRR8600279	Cattle	UK	2008	31843054	Published	https://doi.org/10.7554/elife.45833	SB0263
TB1479	M. bovis	SRR8600257	Cattle	UK	2007	31843054	Published	https://doi.org/10.7554/elife.45833	SB0272
TB1480	M. bovis	SRR8600111	Cattle	UK	2004	31843054	Published	https://doi.org/10.7554/elife.45833	SB0263
TB1481	M. bovis	SRR8600109	Cattle	UK	2007	31843054	Published	https://doi.org/10.7554/elife.45833	SB0263
TB1486	M. bovis	SRR8600197	Cattle	UK	2008	31843054	Published	https://doi.org/10.7554/elife.45833	SB0263
TB1497	M. bovis	SRR8600064	Cattle	UK	2008	31843054	Published	https://doi.org/10.7554/elife.45833	SB0140
TB1499	M. bovis	SRR8600069	Cattle	UK	2003	31843054	Published	https://doi.org/10.7554/elife.45833	SB0272
TB1501	M. bovis	SRR8600071	Cattle	UK	2003	31843054	Published	https://doi.org/10.7554/elife.45833	SB0272
TB1502	M. bovis	SRR8600073	Cattle	UK	2008	31843054	Published	https://doi.org/10.7554/elife.45833	SB0272
TB1503	M. bovis	SRR8600072	Cattle	UK	2010	31843054	Published	https://doi.org/10.7554/elife.45833	SB0272
TB1504	M. bovis	SRR8600312	Cattle	UK	2010	31843054	Published	https://doi.org/10.7554/elife.45833	SB0272
TB1505	M. bovis	SRR8600313	Cattle	UK	2012	31843054	Published	https://doi.org/10.7554/elife.45833	SB0272
TB1506	M. bovis	SRR8600310	Cattle	UK	2010	31843054	Published	https://doi.org/10.7554/elife.45833	SB0272
TB1756	M. bovis	SRR8600105	Cattle	UK	2006	31843054	Published	https://doi.org/10.7554/elife.45833	SB0140
TB1757	M. bovis	SRR8600101	Cattle	UK	2006	31843054	Published	https://doi.org/10.7554/elife.45833	SB0263
TB1758	M. bovis	SRR8600103	Cattle	UK	2007	31843054	Published	https://doi.org/10.7554/elife.45833	SB0263
TB1759	M. bovis	SRR8600112	Cattle	UK	2009	31843054	Published	https://doi.org/10.7554/elife.45833	SB0263
TB1761	M. bovis	SRR8600021	Cattle	UK	2009	31843054	Published	https://doi.org/10.7554/elife.45833	SB0263
TB1762	M. bovis	SRR8600020	Cattle	UK	2006	31843054	Published	https://doi.org/10.7554/elife.45833	SB0263
TB1763	M. bovis	SRR8600255	Cattle	UK	2010	31843054	Published	https://doi.org/10.7554/elife.45833	SB0263
TB1764	M. bovis	SRR8600037	Cattle	UK	2005	31843054	Published	https://doi.org/10.7554/elife.45833	SB0263
TB1765	M. bovis	SRR8600281	Cattle	UK	2007	31843054	Published	https://doi.org/10.7554/elife.45833	SB0263
TB1766	M. bovis	SRR8600009	Cattle	UK	2004	31843054	Published	https://doi.org/10.7554/elife.45833	SB0263
TB1767	M. bovis	SRR8600050	Cattle	UK	2007	31843054	Published	https://doi.org/10.7554/elife.45833	SB0263
TB1768	M. bovis	SRR8600231	Cattle	UK	2006	31843054	Published	https://doi.org/10.7554/elife.45833	SB0263
TB1769	M. bovis	SRR8600241	Cattle	UK	2005	31843054	Published	https://doi.org/10.7554/elife.45833	SB0140
TB1770	M. bovis	SRR8600145	Cattle	UK	2005	31843054	Published	https://doi.org/10.7554/elife.45833	SB0140
TB1771	M. bovis	SRR8600148	Cattle	UK	2008	31843054	Published	https://doi.org/10.7554/elife.45833	SB0140
TB1772	M. bovis	SRR8600151	Cattle	UK	2005	31843054	Published	https://doi.org/10.7554/elife.45833	SB0140
TB1773	M. bovis	SRR8600144	Cattle	UK	2004	31843054	Published	https://doi.org/10.7554/elife.45833	SB0140
TB1775	M. bovis	SRR8600066	Cattle	UK	2004	31843054	Published	https://doi.org/10.7554/elife.45833	SB0263
TB1776	M. bovis	SRR8600070	Cattle	UK	2008	31843054	Published	https://doi.org/10.7554/elife.45833	SB0272
TB1778	M. bovis	SRR8600277	Cattle	UK	1999	31843054	Published	https://doi.org/10.7554/elife.45833	SB0263
TB1779	M. bovis	SRR8600008	Cattle	UK	2003	31843054	Published	https://doi.org/10.7554/elife.45833	SB0263
TB1780	M. bovis	SRR8600230	Cattle	UK	1998	31843054	Published	https://doi.org/10.7554/elife.45833	SB0263
TB1781	M. bovis	SRR8600229	Cattle	UK	1999	31843054	Published	https://doi.org/10.7554/elife.45833	SB0263
TB1782	M. bovis	SRR8600228	Cattle	UK	2003	31843054	Published	https://doi.org/10.7554/elife.45833	SB0263
TB1784	M. bovis	SRR8600227	Cattle	UK	2011	31843054	Published	https://doi.org/10.7554/elife.45833	SB0263
TB1785	M. bovis	SRR8600242	Cattle	UK	2010	31843054	Published	https://doi.org/10.7554/elife.45833	SB0140
TB1786	M. bovis	SRR8600147	Cattle	UK	2004	31843054	Published	https://doi.org/10.7554/elife.45833	SB0673
TB1787	M. bovis	SRR8600149	Cattle	UK	2000	31843054	Published	https://doi.org/10.7554/elife.45833	SB0140
TB1788	M. bovis	SRR8600152	Cattle	UK	2003	31843054	Published	https://doi.org/10.7554/elife.45833	SB0140
TB1789	M. bovis	SRR8600143	Cattle	UK	2003	31843054	Published	https://doi.org/10.7554/elife.45833	SB0140
TB1790	M. bovis	SRR8600104	Cattle	UK	2009	31843054	Published	https://doi.org/10.7554/elife.45833	SB0140
TB1798	M. bovis	SRR8600278	Cattle	UK	2008	31843054	Published	https://doi.org/10.7554/elife.45833	SB0263
TB1801	M. bovis	SRR8600254	Cattle	UK	2003	31843054	Published	https://doi.org/10.7554/elife.45833	SB0263
TB1803	M. bovis	SRR8600199	Cattle	UK	2007	31843054	Published	https://doi.org/10.7554/elife.45833	SB0263
TB1805	M. bovis	SRR8600201	Cattle	UK	2004	31843054	Published	https://doi.org/10.7554/elife.45833	SB0263
TB1808	M. bovis	SRR8600200	Cattle	UK	2000	31843054	Published	https://doi.org/10.7554/elife.45833	SB0140
TB1809	M. bovis	SRR8600205	Cattle	UK	2000	31843054	Published	https://doi.org/10.7554/elife.45833	SB0140
TB1812	M. bovis	SRR8600065	Cattle	UK	2003	31843054	Published	https://doi.org/10.7554/elife.45833	SB0140
TB1815	M. bovis	SRR8600203	Cattle	UK	2008	31843054	Published	https://doi.org/10.7554/elife.45833	SB0263
TB1817	M. bovis	SRR8600068	Cattle	UK	2003	31843054	Published	https://doi.org/10.7554/elife.45833	SB0272
TB1819	M. bovis	SRR8600202	Cattle	UK	2012	31843054	Published	https://doi.org/10.7554/elife.45833	SB0263
13-3990_ND_Beef_13-A_1	M. bovis	SRR1792429	Cattle	USA	2013	26785113	Published	https://doi.org/10.1371/journal.pone.0145735	SB0271
12-5094_TX_Beef_12-A_3LNAB	M. bovis	SRR1792341	Cattle	USA	2012	26785113	Published	https://doi.org/10.1371/journal.pone.0145735	SB0271
12-5093_TX_Beef_12-A_3LNHD_THX	M. bovis	SRR1792340	Cattle	USA	2012	26785113	Published	https://doi.org/10.1371/journal.pone.0145735	SB0271
12-5092_TX_Beef_12-A_2Liver	M. bovis	SRR1792339	Cattle	USA	2012	26785113	Published	https://doi.org/10.1371/journal.pone.0145735	SB0271
12-5090_TX_Beef_12-A_2LNHD_THX	M. bovis	SRR1792338	Cattle	USA	2012	26785113	Published	https://doi.org/10.1371/journal.pone.0145735	SB0271
12-3930_TX_Beef_12-A_1	M. bovis	SRR1792334	Cattle	USA	2012	26785113	Published	https://doi.org/10.1371/journal.pone.0145735	SB0271
09-3411_Herd L-11	M. bovis	SRR1792183	Cattle	USA	2009	26785113	Published	https://doi.org/10.1371/journal.pone.0145735	SB0271
09-3410_Herd L-10	M. bovis	SRR1792182	Cattle	USA	2009	26785113	Published	https://doi.org/10.1371/journal.pone.0145735	SB0271
09-3409_Herd L-9	M. bovis	SRR1792181	Cattle	USA	2009	26785113	Published	https://doi.org/10.1371/journal.pone.0145735	SB0271
09-3407_Herd L-8	M. bovis	SRR1792180	Cattle	USA	2009	26785113	Published	https://doi.org/10.1371/journal.pone.0145735	SB0271
09-3405_Herd L-7	M. bovis	SRR1792179	Cattle	USA	2009	26785113	Published	https://doi.org/10.1371/journal.pone.0145735	SB0271
09-3404_Herd L-6	M. bovis	SRR1792178	Cattle	USA	2009	26785113	Published	https://doi.org/10.1371/journal.pone.0145735	SB0271
09-3403_Herd L-5	M. bovis	SRR1792177	Cattle	USA	2009	26785113	Published	https://doi.org/10.1371/journal.pone.0145735	SB0271
09-0625_Herd L-3	M. bovis	SRR1792168	Cattle	USA	2009	26785113	Published	https://doi.org/10.1371/journal.pone.0145735	SB0271
09-0615_Herd L-2	M. bovis	SRR1792167	Cattle	USA	2009	26785113	Published	https://doi.org/10.1371/journal.pone.0145735	SB0271
09-0573_Herd L-1	M. bovis	SRR1792166	Cattle	USA	2009	26785113	Published	https://doi.org/10.1371/journal.pone.0145735	SB0271
08-3591_Herd H-2 (Steer)	M. bovis	SRR1792121	Cattle	USA	2008	26785113	Published	https://doi.org/10.1371/journal.pone.0145735	SB0271
08-2634_Herd J-2	M. bovis	SRR1792116	Cattle	USA	2008	26785113	Published	https://doi.org/10.1371/journal.pone.0145735	SB0271
08-2630_Herd J-1-LNABD	M. bovis	SRR1792115	Cattle	USA	2008	26785113	Published	https://doi.org/10.1371/journal.pone.0145735	SB0271
08-2629_Herd J-1-LNTHX	M. bovis	SRR1792114	Cattle	USA	2008	26785113	Published	https://doi.org/10.1371/journal.pone.0145735	SB0271
08-1897_Herd I	M. bovis	SRR1792105	Cattle	USA	2008	26785113	Published	https://doi.org/10.1371/journal.pone.0145735	SB0271
08-1568_Herd K	M. bovis	SRR1792100	Cattle	USA	2008	26785113	Published	https://doi.org/10.1371/journal.pone.0145735	SB0271
08-0323_Herd H-1	M. bovis	SRR1792090	Cattle	USA	2008	26785113	Published	https://doi.org/10.1371/journal.pone.0145735	SB0271
07-0608_Herd G	M. bovis	SRR1792038	Cattle	USA	2007	26785113	Published	https://doi.org/10.1371/journal.pone.0145735	SB0271
06-3345_Herd E-3	M. bovis	SRR1792007	Cattle	USA	2006	26785113	Published	https://doi.org/10.1371/journal.pone.0145735	SB0271
06-3322_Herd E-2	M. bovis	SRR1792006	Cattle	USA	2006	26785113	Published	https://doi.org/10.1371/journal.pone.0145735	SB0271
06-1534_Herd E-1-LNABD	M. bovis	SRR1791997	Cattle	USA	2006	26785113	Published	https://doi.org/10.1371/journal.pone.0145735	SB0271
06-1531_Herd E-1-LNTHX	M. bovis	SRR1791996	Cattle	USA	2006	26785113	Published	https://doi.org/10.1371/journal.pone.0145735	SB0271
06-10984_Herd F-1	M. bovis	SRR1791994	Cattle	USA	2006	26785113	Published	https://doi.org/10.1371/journal.pone.0145735	SB0271
05-9963_Herd C-LNAB	M. bovis	SRR1791985	Cattle	USA	2005	26785113	Published	https://doi.org/10.1371/journal.pone.0145735	SB0271
05-9955_Herd C-LNTHX	M. bovis	SRR1791984	Cattle	USA	2005	26785113	Published	https://doi.org/10.1371/journal.pone.0145735	SB0271
05-9945_Herd B-3-LNABD	M. bovis	SRR1791983	Cattle	USA	2005	26785113	Published	https://doi.org/10.1371/journal.pone.0145735	SB0271
05-9943_Herd B-3-LNHD	M. bovis	SRR1791982	Cattle	USA	2005	26785113	Published	https://doi.org/10.1371/journal.pone.0145735	SB0271
05-9942_Herd B-2-LNABD	M. bovis	SRR1791981	Cattle	USA	2005	26785113	Published	https://doi.org/10.1371/journal.pone.0145735	SB0271
05-9941_Herd B-2-LNTHX	M. bovis	SRR1791980	Cattle	USA	2005	26785113	Published	https://doi.org/10.1371/journal.pone.0145735	SB0271
05-9937_Herd B-1	M. bovis	SRR1791979	Cattle	USA	2005	26785113	Published	https://doi.org/10.1371/journal.pone.0145735	SB0271
05-8171_Herd A-2	M. bovis	SRR1791967	Cattle	USA	2005	26785113	Published	https://doi.org/10.1371/journal.pone.0145735	SB0271
05-10941_Herd D	M. bovis	SRR1791935	Cattle	USA	2005	26785113	Published	https://doi.org/10.1371/journal.pone.0145735	SB0271
08-2564_MI_Mont_Beef_43	M. bovis	SRR5817699	Cattle	USA	2008	30807679	Published	https://doi.org/10.1111/mec.15061	SB0145
07-3557_MI_Mont_Dairy_41	M. bovis	SRR5817696	Cattle	USA	2007	30807679	Published	https://doi.org/10.1111/mec.15061	SB0145
04-8160_MI_Mont_Dairy_33	M. bovis	SRR5817669	Cattle	USA	2004	30807679	Published	https://doi.org/10.1111/mec.15061	SB0145
04-8159_MI_Mont_Dairy_33	M. bovis	SRR5817674	Cattle	USA	2004	30807679	Published	https://doi.org/10.1111/mec.15061	SB0145
04-8158_MI_Mont_Dairy_33	M. bovis	SRR5817675	Cattle	USA	2004	30807679	Published	https://doi.org/10.1111/mec.15061	SB0145
04-7295_MI_Mont_Dairy_33	M. bovis	SRR5817717	Cattle	USA	2004	30807679	Published	https://doi.org/10.1111/mec.15061	SB0145
00-6095_MI_Alco_Beef_11	M. bovis	SRR8073635	Cattle	USA	2000	30807679	Published	https://doi.org/10.1111/mec.15061	SB0145
00-5559_MI_Alco_Beef_9	M. bovis	SRR8073636	Cattle	USA	2000	30807679	Published	https://doi.org/10.1111/mec.15061	SB0145
09-0069FM	M. bovis	SRR7236414	Cattle	Mexico	2009	30138365	Published	https://doi.org/10.1371/journal.pone.0201981	SB0673
09-0070FM	M. bovis	SRR7236415	Cattle	Mexico	2009	30138365	Published	https://doi.org/10.1371/journal.pone.0201981	SB0140
09-0080FM	M. bovis	SRR7236416	Cattle	Mexico	2009	30138365	Published	https://doi.org/10.1371/journal.pone.0201981	SB1040
09-0082FM	M. bovis	SRR7236176	Cattle	Mexico	2009	30138365	Published	https://doi.org/10.1371/journal.pone.0201981	SB2570
09-0087FM	M. bovis	SRR7236377	Cattle	Mexico	2009	30138365	Published	https://doi.org/10.1371/journal.pone.0201981	SB1040
09-0110FM	M. bovis	SRR7236388	Cattle	Mexico	2009	30138365	Published	https://doi.org/10.1371/journal.pone.0201981	SB0145
09-0115FM	M. bovis	SRR7236392	Cattle	Mexico	2009	30138365	Published	https://doi.org/10.1371/journal.pone.0201981	SB1040
09-0116FM	M. bovis	SRR7236375	Cattle	Mexico	2009	30138365	Published	https://doi.org/10.1371/journal.pone.0201981	SB0145
09-0118FM	M. bovis	SRR7236393	Cattle	Mexico	2009	30138365	Published	https://doi.org/10.1371/journal.pone.0201981	SB1758
09-0119FM	M. bovis	SRR7236308	Cattle	Mexico	2009	30138365	Published	https://doi.org/10.1371/journal.pone.0201981	SB1040
09-0120FM	M. bovis	SRR7236309	Cattle	Mexico	2009	30138365	Published	https://doi.org/10.1371/journal.pone.0201981	SB0145
09-0128FM	M. bovis	SRR7236310	Cattle	Mexico	2009	30138365	Published	https://doi.org/10.1371/journal.pone.0201981	SB0486
09-0135FM	M. bovis	SRR7236311	Cattle	Mexico	2009	30138365	Published	https://doi.org/10.1371/journal.pone.0201981	SB0145
09-0145FM	M. bovis	SRR7236304	Cattle	Mexico	2009	30138365	Published	https://doi.org/10.1371/journal.pone.0201981	SB0145
09-0149FM	M. bovis	SRR7236305	Cattle	Mexico	2009	30138365	Published	https://doi.org/10.1371/journal.pone.0201981	SB0145
09-0151FM	M. bovis	SRR7236306	Cattle	Mexico	2009	30138365	Published	https://doi.org/10.1371/journal.pone.0201981	SB1040
09-0152FM	M. bovis	SRR7236307	Cattle	Mexico	2009	30138365	Published	https://doi.org/10.1371/journal.pone.0201981	SB1040
09-0169FM	M. bovis	SRR7236313	Cattle	Mexico	2009	30138365	Published	https://doi.org/10.1371/journal.pone.0201981	SB0145
09-0175FM	M. bovis	SRR7236314	Cattle	Mexico	2009	30138365	Published	https://doi.org/10.1371/journal.pone.0201981	SB0145
09-0181FM	M. bovis	SRR7236340	Cattle	Mexico	2009	30138365	Published	https://doi.org/10.1371/journal.pone.0201981	SB0145
09-0186FM	M. bovis	SRR7236339	Cattle	Mexico	2009	30138365	Published	https://doi.org/10.1371/journal.pone.0201981	SB0145
09-0200FM	M. bovis	SRR7236342	Cattle	Mexico	2009	30138365	Published	https://doi.org/10.1371/journal.pone.0201981	SB0673
09-0213FM	M. bovis	SRR7236341	Cattle	Mexico	2009	30138365	Published	https://doi.org/10.1371/journal.pone.0201981	SB1216
09-0219FM	M. bovis	SRR7236343	Cattle	Mexico	2009	30138365	Published	https://doi.org/10.1371/journal.pone.0201981	SB0673
09-0221FM	M. bovis	SRR7236346	Cattle	Mexico	2009	30138365	Published	https://doi.org/10.1371/journal.pone.0201981	SB0971
09-0231FM	M. bovis	SRR7236348	Cattle	Mexico	2009	30138365	Published	https://doi.org/10.1371/journal.pone.0201981	SB0145
09-0234FM	M. bovis	SRR7236301	Cattle	Mexico	2009	30138365	Published	https://doi.org/10.1371/journal.pone.0201981	SB0140
09-0236FM	M. bovis	SRR7236382	Cattle	Mexico	2009	30138365	Published	https://doi.org/10.1371/journal.pone.0201981	SB0971
09-0238FM	M. bovis	SRR7236383	Cattle	Mexico	2009	30138365	Published	https://doi.org/10.1371/journal.pone.0201981	SB0673
09-0257FM	M. bovis	SRR7236386	Cattle	Mexico	2009	30138365	Published	https://doi.org/10.1371/journal.pone.0201981	SB0673
09-0275FM	M. bovis	SRR7236384	Cattle	Mexico	2009	30138365	Published	https://doi.org/10.1371/journal.pone.0201981	SB0971
09-0278FM	M. bovis	SRR7236385	Cattle	Mexico	2009	30138365	Published	https://doi.org/10.1371/journal.pone.0201981	SB1216
09-0282FM	M. bovis	SRR7236389	Cattle	Mexico	2009	30138365	Published	https://doi.org/10.1371/journal.pone.0201981	SB0673
09-0286FM	M. bovis	SRR7236198	Cattle	Mexico	2009	30138365	Published	https://doi.org/10.1371/journal.pone.0201981	SB0673
09-0292FM	M. bovis	SRR7236189	Cattle	Mexico	2009	30138365	Published	https://doi.org/10.1371/journal.pone.0201981	SB0145
09-0300FM	M. bovis	SRR7236152	Cattle	Mexico	2009	30138365	Published	https://doi.org/10.1371/journal.pone.0201981	SB0971
09-0301FM	M. bovis	SRR7236180	Cattle	Mexico	2009	30138365	Published	https://doi.org/10.1371/journal.pone.0201981	SB0145
09-0304FM	M. bovis	SRR7236333	Cattle	Mexico	2009	30138365	Published	https://doi.org/10.1371/journal.pone.0201981	SB0145
09-0305FM	M. bovis	SRR7236119	Cattle	Mexico	2009	30138365	Published	https://doi.org/10.1371/journal.pone.0201981	SB1216
09-0307FM	M. bovis	SRR7236295	Cattle	Mexico	2009	30138365	Published	https://doi.org/10.1371/journal.pone.0201981	SB0327
09-0313FM	M. bovis	SRR7236223	Cattle	Mexico	2009	30138365	Published	https://doi.org/10.1371/journal.pone.0201981	SB0145
09-0314FM	M. bovis	SRR7236220	Cattle	Mexico	2009	30138365	Published	https://doi.org/10.1371/journal.pone.0201981	SB0145
09-0317FM	M. bovis	SRR7236222	Cattle	Mexico	2009	30138365	Published	https://doi.org/10.1371/journal.pone.0201981	SB2110
09-0318FM	M. bovis	SRR7236303	Cattle	Mexico	2009	30138365	Published	https://doi.org/10.1371/journal.pone.0201981	SB0289
09-0328FM	M. bovis	SRR7236263	Cattle	Mexico	2009	30138365	Published	https://doi.org/10.1371/journal.pone.0201981	SB0986
09-0335FM	M. bovis	SRR7236300	Cattle	Mexico	2009	30138365	Published	https://doi.org/10.1371/journal.pone.0201981	SB0145
09-0338FM	M. bovis	SRR7236139	Cattle	Mexico	2009	30138365	Published	https://doi.org/10.1371/journal.pone.0201981	SB0145
09-0413FM	M. bovis	SRR7236335	Cattle	Mexico	2009	30138365	Published	https://doi.org/10.1371/journal.pone.0201981	SB0673
09-0418FM	M. bovis	SRR7236349	Cattle	Mexico	2009	30138365	Published	https://doi.org/10.1371/journal.pone.0201981	SB0327
09-0419FM	M. bovis	SRR7236161	Cattle	Mexico	2009	30138365	Published	https://doi.org/10.1371/journal.pone.0201981	SB0145
09-0456FM	M. bovis	SRR7236162	Cattle	Mexico	2009	30138365	Published	https://doi.org/10.1371/journal.pone.0201981	SB0673
09-0461FM	M. bovis	SRR7236197	Cattle	Mexico	2009	30138365	Published	https://doi.org/10.1371/journal.pone.0201981	SB0673
09-0464FM	M. bovis	SRR7236196	Cattle	Mexico	2009	30138365	Published	https://doi.org/10.1371/journal.pone.0201981	SB0140
09-0468FM	M. bovis	SRR7236199	Cattle	Mexico	2009	30138365	Published	https://doi.org/10.1371/journal.pone.0201981	SB0673
09-0477FM	M. bovis	SRR7236424	Cattle	Mexico	2009	30138365	Published	https://doi.org/10.1371/journal.pone.0201981	SB0140
09-0487FM	M. bovis	SRR7236391	Cattle	Mexico	2009	30138365	Published	https://doi.org/10.1371/journal.pone.0201981	SB0673
09-0491FM	M. bovis	SRR7236195	Cattle	Mexico	2009	30138365	Published	https://doi.org/10.1371/journal.pone.0201981	SB0145
09-0497FM	M. bovis	SRR7236194	Cattle	Mexico	2009	30138365	Published	https://doi.org/10.1371/journal.pone.0201981	SB0673
09-0531FM	M. bovis	SRR7236191	Cattle	Mexico	2009	30138365	Published	https://doi.org/10.1371/journal.pone.0201981	SB0971
09-0540FM	M. bovis	SRR7236190	Cattle	Mexico	2009	30138365	Published	https://doi.org/10.1371/journal.pone.0201981	SB0140
09-0562FM	M. bovis	SRR7236234	Cattle	Mexico	2009	30138365	Published	https://doi.org/10.1371/journal.pone.0201981	SB0145
09-0593FM	M. bovis	SRR7236229	Cattle	Mexico	2009	30138365	Published	https://doi.org/10.1371/journal.pone.0201981	SB0673
09-0602FM	M. bovis	SRR7236230	Cattle	Mexico	2009	30138365	Published	https://doi.org/10.1371/journal.pone.0201981	SB0673
09-0604FM	M. bovis	SRR7236227	Cattle	Mexico	2009	30138365	Published	https://doi.org/10.1371/journal.pone.0201981	SB0145
09-0605FM	M. bovis	SRR7236228	Cattle	Mexico	2009	30138365	Published	https://doi.org/10.1371/journal.pone.0201981	SB0145
09-0610FM	M. bovis	SRR7236225	Cattle	Mexico	2009	30138365	Published	https://doi.org/10.1371/journal.pone.0201981	SB0130
09-0625FM	M. bovis	SRR7236226	Cattle	Mexico	2009	30138365	Published	https://doi.org/10.1371/journal.pone.0201981	SB0673
09-0642FM	M. bovis	SRR7236238	Cattle	Mexico	2009	30138365	Published	https://doi.org/10.1371/journal.pone.0201981	SB0673
09-0643FM	M. bovis	SRR7236235	Cattle	Mexico	2009	30138365	Published	https://doi.org/10.1371/journal.pone.0201981	SB0673
10-0103FM	M. bovis	SRR7236312	Cattle	Mexico	2010	30138365	Published	https://doi.org/10.1371/journal.pone.0201981	SB0673
10-0129FM	M. bovis	SRR7236224	Cattle	Mexico	2010	30138365	Published	https://doi.org/10.1371/journal.pone.0201981	SB0145
10-0131FM	M. bovis	SRR7236299	Cattle	Mexico	2010	30138365	Published	https://doi.org/10.1371/journal.pone.0201981	SB1040
10-0138FM	M. bovis	SRR7236336	Cattle	Mexico	2010	30138365	Published	https://doi.org/10.1371/journal.pone.0201981	SB1040
10-0143FM	M. bovis	SRR7236298	Cattle	Mexico	2010	30138365	Published	https://doi.org/10.1371/journal.pone.0201981	SB0145
10-0145FM	M. bovis	SRR7236302	Cattle	Mexico	2010	30138365	Published	https://doi.org/10.1371/journal.pone.0201981	SB0145
10-0151FM	M. bovis	SRR7236268	Cattle	Mexico	2010	30138365	Published	https://doi.org/10.1371/journal.pone.0201981	SB1040
10-0152FM	M. bovis	SRR7236267	Cattle	Mexico	2010	30138365	Published	https://doi.org/10.1371/journal.pone.0201981	SB1040
10-0157FM	M. bovis	SRR7236350	Cattle	Mexico	2010	30138365	Published	https://doi.org/10.1371/journal.pone.0201981	SB0145
10-0162FM	M. bovis	SRR7236138	Cattle	Mexico	2010	30138365	Published	https://doi.org/10.1371/journal.pone.0201981	SB0145
10-0167FM	M. bovis	SRR7236221	Cattle	Mexico	2010	30138365	Published	https://doi.org/10.1371/journal.pone.0201981	SB0145
10-0169FM	M. bovis	SRR7236315	Cattle	Mexico	2010	30138365	Published	https://doi.org/10.1371/journal.pone.0201981	SB0145
10-0170FM	M. bovis	SRR7236332	Cattle	Mexico	2010	30138365	Published	https://doi.org/10.1371/journal.pone.0201981	SB0145
10-0296FM	M. bovis	SRR7236218	Cattle	Mexico	2010	30138365	Published	https://doi.org/10.1371/journal.pone.0201981	SB1216
10-0314FM	M. bovis	SRR7236108	Cattle	Mexico	2010	30138365	Published	https://doi.org/10.1371/journal.pone.0201981	SB0145
10-0320FM	M. bovis	SRR7236265	Cattle	Mexico	2010	30138365	Published	https://doi.org/10.1371/journal.pone.0201981	SB0484
10-0373FM	M. bovis	SRR7236142	Cattle	Mexico	2010	30138365	Published	https://doi.org/10.1371/journal.pone.0201981	SB0140
10-0388FM	M. bovis	SRR7236168	Cattle	Mexico	2010	30138365	Published	https://doi.org/10.1371/journal.pone.0201981	SB2120
10-0399FM	M. bovis	SRR7236166	Cattle	Mexico	2010	30138365	Published	https://doi.org/10.1371/journal.pone.0201981	SB2110
10-0451FM	M. bovis	SRR7236172	Cattle	Mexico	2010	30138365	Published	https://doi.org/10.1371/journal.pone.0201981	SB0673
10-0453FM	M. bovis	SRR7236171	Cattle	Mexico	2010	30138365	Published	https://doi.org/10.1371/journal.pone.0201981	SB0145
10-0488FM	M. bovis	SRR7236170	Cattle	Mexico	2010	30138365	Published	https://doi.org/10.1371/journal.pone.0201981	SB0673
10-0543FM	M. bovis	SRR7236169	Cattle	Mexico	2010	30138365	Published	https://doi.org/10.1371/journal.pone.0201981	SB0140
10-0600FM	M. bovis	SRR7236175	Cattle	Mexico	2010	30138365	Published	https://doi.org/10.1371/journal.pone.0201981	SB0673
10-0606FM	M. bovis	SRR7236174	Cattle	Mexico	2010	30138365	Published	https://doi.org/10.1371/journal.pone.0201981	SB0140
10-0643FM	M. bovis	SRR7236126	Cattle	Mexico	2010	30138365	Published	https://doi.org/10.1371/journal.pone.0201981	SB0673
10-0833FM	M. bovis	SRR7236127	Cattle	Mexico	2010	30138365	Published	https://doi.org/10.1371/journal.pone.0201981	SB0971
10-0871FM	M. bovis	SRR7236128	Cattle	Mexico	2010	30138365	Published	https://doi.org/10.1371/journal.pone.0201981	SB2120
10-0891FM	M. bovis	SRR7236122	Cattle	Mexico	2010	30138365	Published	https://doi.org/10.1371/journal.pone.0201981	SB0673
12-0432FM	M. bovis	SRR7236123	Cattle	Mexico	2012	30138365	Published	https://doi.org/10.1371/journal.pone.0201981	SB0673
12-1531FM	M. bovis	SRR7236124	Cattle	Mexico	2012	30138365	Published	https://doi.org/10.1371/journal.pone.0201981	SB0971
12-1541FM	M. bovis	SRR7236125	Cattle	Mexico	2012	30138365	Published	https://doi.org/10.1371/journal.pone.0201981	SB0971
12-1553FM	M. bovis	SRR7236134	Cattle	Mexico	2012	30138365	Published	https://doi.org/10.1371/journal.pone.0201981	SB0971
12-1562FM	M. bovis	SRR7236135	Cattle	Mexico	2012	30138365	Published	https://doi.org/10.1371/journal.pone.0201981	SB0971
12-1568FM	M. bovis	SRR7236245	Cattle	Mexico	2012	30138365	Published	https://doi.org/10.1371/journal.pone.0201981	SB0971
12-1575FM	M. bovis	SRR7236244	Cattle	Mexico	2012	30138365	Published	https://doi.org/10.1371/journal.pone.0201981	SB0971
12-1667FM	M. bovis	SRR7236247	Cattle	Mexico	2012	30138365	Published	https://doi.org/10.1371/journal.pone.0201981	SB0971
12-1669FM	M. bovis	SRR7236246	Cattle	Mexico	2012	30138365	Published	https://doi.org/10.1371/journal.pone.0201981	SB0971
12-1707FM	M. bovis	SRR7236241	Cattle	Mexico	2012	30138365	Published	https://doi.org/10.1371/journal.pone.0201981	SB0971
12-1714FM	M. bovis	SRR7236242	Cattle	Mexico	2012	30138365	Published	https://doi.org/10.1371/journal.pone.0201981	SB0971
12-1715FM	M. bovis	SRR7236237	Cattle	Mexico	2012	30138365	Published	https://doi.org/10.1371/journal.pone.0201981	SB0971
12-1720FM	M. bovis	SRR7236236	Cattle	Mexico	2012	30138365	Published	https://doi.org/10.1371/journal.pone.0201981	SB0971
12-1721FM	M. bovis	SRR7236214	Cattle	Mexico	2012	30138365	Published	https://doi.org/10.1371/journal.pone.0201981	SB0971
12-1738FM	M. bovis	SRR7236215	Cattle	Mexico	2012	30138365	Published	https://doi.org/10.1371/journal.pone.0201981	SB0971
12-1740FM	M. bovis	SRR7236212	Cattle	Mexico	2012	30138365	Published	https://doi.org/10.1371/journal.pone.0201981	SB0971
12-1784FM	M. bovis	SRR7236213	Cattle	Mexico	2012	30138365	Published	https://doi.org/10.1371/journal.pone.0201981	SB0971
12-1787FM	M. bovis	SRR7236210	Cattle	Mexico	2012	30138365	Published	https://doi.org/10.1371/journal.pone.0201981	SB0971
12-1789FM	M. bovis	SRR7236211	Cattle	Mexico	2012	30138365	Published	https://doi.org/10.1371/journal.pone.0201981	SB0971
12-1810FM	M. bovis	SRR7236208	Cattle	Mexico	2012	30138365	Published	https://doi.org/10.1371/journal.pone.0201981	SB0971
12-1812FM	M. bovis	SRR7236209	Cattle	Mexico	2012	30138365	Published	https://doi.org/10.1371/journal.pone.0201981	SB0673
12-1816FM	M. bovis	SRR7236206	Cattle	Mexico	2012	30138365	Published	https://doi.org/10.1371/journal.pone.0201981	SB0971
12-1817FM	M. bovis	SRR7236207	Cattle	Mexico	2012	30138365	Published	https://doi.org/10.1371/journal.pone.0201981	SB0971
12-1820FM	M. bovis	SRR7236323	Cattle	Mexico	2012	30138365	Published	https://doi.org/10.1371/journal.pone.0201981	SB0971
12-1829FM	M. bovis	SRR7236322	Cattle	Mexico	2012	30138365	Published	https://doi.org/10.1371/journal.pone.0201981	SB0971
12-1832FM	M. bovis	SRR7236321	Cattle	Mexico	2012	30138365	Published	https://doi.org/10.1371/journal.pone.0201981	SB0971
12-1840FM	M. bovis	SRR7236320	Cattle	Mexico	2012	30138365	Published	https://doi.org/10.1371/journal.pone.0201981	SB0971
12-1845FM	M. bovis	SRR7236319	Cattle	Mexico	2012	30138365	Published	https://doi.org/10.1371/journal.pone.0201981	SB0971
12-1895FM	M. bovis	SRR7236318	Cattle	Mexico	2012	30138365	Published	https://doi.org/10.1371/journal.pone.0201981	SB0971
13-1902FM	M. bovis	SRR7236316	Cattle	Mexico	2013	30138365	Published	https://doi.org/10.1371/journal.pone.0201981	SB0673
13-1903FM	M. bovis	SRR7236331	Cattle	Mexico	2013	30138365	Published	https://doi.org/10.1371/journal.pone.0201981	SB0140
13-1906FM	M. bovis	SRR7236279	Cattle	Mexico	2013	30138365	Published	https://doi.org/10.1371/journal.pone.0201981	SB0140
13-1907FM	M. bovis	SRR7236280	Cattle	Mexico	2013	30138365	Published	https://doi.org/10.1371/journal.pone.0201981	SB0140
13-1908FM	M. bovis	SRR7236281	Cattle	Mexico	2013	30138365	Published	https://doi.org/10.1371/journal.pone.0201981	SB0140
13-1909FM	M. bovis	SRR7236282	Cattle	Mexico	2013	30138365	Published	https://doi.org/10.1371/journal.pone.0201981	SB0971
13-1910FM	M. bovis	SRR7236283	Cattle	Mexico	2013	30138365	Published	https://doi.org/10.1371/journal.pone.0201981	SB0971
13-1911FM	M. bovis	SRR7236284	Cattle	Mexico	2013	30138365	Published	https://doi.org/10.1371/journal.pone.0201981	SB0971
13-1913FM	M. bovis	SRR7236285	Cattle	Mexico	2013	30138365	Published	https://doi.org/10.1371/journal.pone.0201981	SB0673
13-1914FM	M. bovis	SRR7236286	Cattle	Mexico	2013	30138365	Published	https://doi.org/10.1371/journal.pone.0201981	SB0673
13-1915FM	M. bovis	SRR7236271	Cattle	Mexico	2013	30138365	Published	https://doi.org/10.1371/journal.pone.0201981	SB0140
13-1916FM	M. bovis	SRR7236272	Cattle	Mexico	2013	30138365	Published	https://doi.org/10.1371/journal.pone.0201981	SB0673
13-1920FM	M. bovis	SRR7236395	Cattle	Mexico	2013	30138365	Published	https://doi.org/10.1371/journal.pone.0201981	SB0971
13-1922FM	M. bovis	SRR7236394	Cattle	Mexico	2013	30138365	Published	https://doi.org/10.1371/journal.pone.0201981	SB0140
13-1923FM	M. bovis	SRR7236397	Cattle	Mexico	2013	30138365	Published	https://doi.org/10.1371/journal.pone.0201981	SB1754
13-1924FM	M. bovis	SRR7236396	Cattle	Mexico	2013	30138365	Published	https://doi.org/10.1371/journal.pone.0201981	SB0971
13-1927FM	M. bovis	SRR7236399	Cattle	Mexico	2013	30138365	Published	https://doi.org/10.1371/journal.pone.0201981	SB0140
13-1928FM	M. bovis	SRR7236398	Cattle	Mexico	2013	30138365	Published	https://doi.org/10.1371/journal.pone.0201981	SB0673
13-1929FM	M. bovis	SRR7236401	Cattle	Mexico	2013	30138365	Published	https://doi.org/10.1371/journal.pone.0201981	SB0673
13-1933FM	M. bovis	SRR7236400	Cattle	Mexico	2013	30138365	Published	https://doi.org/10.1371/journal.pone.0201981	SB0145
13-1934FM	M. bovis	SRR7236403	Cattle	Mexico	2013	30138365	Published	https://doi.org/10.1371/journal.pone.0201981	SB0140
13-1935FM	M. bovis	SRR7236402	Cattle	Mexico	2013	30138365	Published	https://doi.org/10.1371/journal.pone.0201981	SB0971
13-1937FM	M. bovis	SRR7236354	Cattle	Mexico	2013	30138365	Published	https://doi.org/10.1371/journal.pone.0201981	SB0130
13-1938FM	M. bovis	SRR7236355	Cattle	Mexico	2013	30138365	Published	https://doi.org/10.1371/journal.pone.0201981	SB0971
13-1942FM	M. bovis	SRR7236352	Cattle	Mexico	2013	30138365	Published	https://doi.org/10.1371/journal.pone.0201981	SB0971
13-1943FM	M. bovis	SRR7236353	Cattle	Mexico	2013	30138365	Published	https://doi.org/10.1371/journal.pone.0201981	SB0971
13-1944FM	M. bovis	SRR7236358	Cattle	Mexico	2013	30138365	Published	https://doi.org/10.1371/journal.pone.0201981	SB0971
13-1945FM	M. bovis	SRR7236359	Cattle	Mexico	2013	30138365	Published	https://doi.org/10.1371/journal.pone.0201981	SB0145
13-1950FM	M. bovis	SRR7236356	Cattle	Mexico	2013	30138365	Published	https://doi.org/10.1371/journal.pone.0201981	SB0971
13-1951FM	M. bovis	SRR7236357	Cattle	Mexico	2013	30138365	Published	https://doi.org/10.1371/journal.pone.0201981	SB2628
13-1957FM	M. bovis	SRR7236362	Cattle	Mexico	2013	30138365	Published	https://doi.org/10.1371/journal.pone.0201981	SB0673
15-2742FM	M. bovis	SRR7236184	Cattle	Mexico	2015	30138365	Published	https://doi.org/10.1371/journal.pone.0201981	SB0140
15-2743FM	M. bovis	SRR7236183	Cattle	Mexico	2015	30138365	Published	https://doi.org/10.1371/journal.pone.0201981	SB0140
15-2931FM	M. bovis	SRR7236182	Cattle	Mexico	2015	30138365	Published	https://doi.org/10.1371/journal.pone.0201981	SB0140
15-2932FM	M. bovis	SRR7236181	Cattle	Mexico	2015	30138365	Published	https://doi.org/10.1371/journal.pone.0201981	SB0140
15-2939FM	M. bovis	SRR7236188	Cattle	Mexico	2015	30138365	Published	https://doi.org/10.1371/journal.pone.0201981	SB0140
15-2947FM	M. bovis	SRR7236187	Cattle	Mexico	2015	30138365	Published	https://doi.org/10.1371/journal.pone.0201981	SB2579
15-2949FM	M. bovis	SRR7236186	Cattle	Mexico	2015	30138365	Published	https://doi.org/10.1371/journal.pone.0201981	SB2579
15-2955FM	M. bovis	SRR7236185	Cattle	Mexico	2015	30138365	Published	https://doi.org/10.1371/journal.pone.0201981	SB0673
15-2963FM	M. bovis	SRR7236179	Cattle	Mexico	2015	30138365	Published	https://doi.org/10.1371/journal.pone.0201981	SB0673
97-1493FM	M. bovis	SRR7236147	Cattle	Mexico	1997	30138365	Published	https://doi.org/10.1371/journal.pone.0201981	SB0145
97-1494FM	M. bovis	SRR7236148	Cattle	Mexico	1997	30138365	Published	https://doi.org/10.1371/journal.pone.0201981	SB0140
97-1497FM	M. bovis	SRR7236150	Cattle	Mexico	1997	30138365	Published	https://doi.org/10.1371/journal.pone.0201981	SB0140
97-1498FM	M. bovis	SRR7236143	Cattle	Mexico	1997	30138365	Published	https://doi.org/10.1371/journal.pone.0201981	SB0140
97-1499FM	M. bovis	SRR7236144	Cattle	Mexico	1997	30138365	Published	https://doi.org/10.1371/journal.pone.0201981	SB0140
97-1502FM	M. bovis	SRR7236146	Cattle	Mexico	1997	30138365	Published	https://doi.org/10.1371/journal.pone.0201981	SB0673
97-1504FM	M. bovis	SRR7236140	Cattle	Mexico	1997	30138365	Published	https://doi.org/10.1371/journal.pone.0201981	SB0140
97-1509FM	M. bovis	SRR7236141	Cattle	Mexico	1997	30138365	Published	https://doi.org/10.1371/journal.pone.0201981	SB0673
97-1510FM	M. bovis	SRR7236275	Cattle	Mexico	1997	30138365	Published	https://doi.org/10.1371/journal.pone.0201981	SB0140
97-1511FM	M. bovis	SRR7236151	Cattle	Mexico	1997	30138365	Published	https://doi.org/10.1371/journal.pone.0201981	SB0971
97-1512FM	M. bovis	SRR7236404	Cattle	Mexico	1997	30138365	Published	https://doi.org/10.1371/journal.pone.0201981	SB0140
97-1513FM	M. bovis	SRR7236405	Cattle	Mexico	1997	30138365	Published	https://doi.org/10.1371/journal.pone.0201981	SB0145
97-1514FM	M. bovis	SRR7236406	Cattle	Mexico	1997	30138365	Published	https://doi.org/10.1371/journal.pone.0201981	SB0145
97-1517FM	M. bovis	SRR7236408	Cattle	Mexico	1997	30138365	Published	https://doi.org/10.1371/journal.pone.0201981	SB0673
97-1518FM	M. bovis	SRR7236409	Cattle	Mexico	1997	30138365	Published	https://doi.org/10.1371/journal.pone.0201981	SB0673
97-1519FM	M. bovis	SRR7236252	Cattle	Mexico	1997	30138365	Published	https://doi.org/10.1371/journal.pone.0201981	SB0131
97-1520FM	M. bovis	SRR7236258	Cattle	Mexico	1997	30138365	Published	https://doi.org/10.1371/journal.pone.0201981	SB2053
97-1521FM	M. bovis	SRR7236117	Cattle	Mexico	1997	30138365	Published	https://doi.org/10.1371/journal.pone.0201981	SB0673
97-1522FM	M. bovis	SRR7236116	Cattle	Mexico	1997	30138365	Published	https://doi.org/10.1371/journal.pone.0201981	SB0145
97-1524FM	M. bovis	SRR7236115	Cattle	Mexico	1997	30138365	Published	https://doi.org/10.1371/journal.pone.0201981	SB0145
97-1525FM	M. bovis	SRR7236114	Cattle	Mexico	1997	30138365	Published	https://doi.org/10.1371/journal.pone.0201981	SB0971
97-1526FM	M. bovis	SRR7236113	Cattle	Mexico	1997	30138365	Published	https://doi.org/10.1371/journal.pone.0201981	SB0673
97-1528FM	M. bovis	SRR7236111	Cattle	Mexico	1997	30138365	Published	https://doi.org/10.1371/journal.pone.0201981	SB0140
97-1529FM	M. bovis	SRR7236110	Cattle	Mexico	1997	30138365	Published	https://doi.org/10.1371/journal.pone.0201981	SB2069
97-1530FM	M. bovis	SRR7236121	Cattle	Mexico	1997	30138365	Published	https://doi.org/10.1371/journal.pone.0201981	SB0673
97-1531FM	M. bovis	SRR7236120	Cattle	Mexico	1997	30138365	Published	https://doi.org/10.1371/journal.pone.0201981	SB0673
97-1532FM	M. bovis	SRR7236155	Cattle	Mexico	1997	30138365	Published	https://doi.org/10.1371/journal.pone.0201981	SB0140
97-1533FM	M. bovis	SRR7236156	Cattle	Mexico	1997	30138365	Published	https://doi.org/10.1371/journal.pone.0201981	SB0145
97-1536FM	M. bovis	SRR7236153	Cattle	Mexico	1997	30138365	Published	https://doi.org/10.1371/journal.pone.0201981	SB0673
97-1538FM	M. bovis	SRR7236154	Cattle	Mexico	1997	30138365	Published	https://doi.org/10.1371/journal.pone.0201981	SB2572
97-1540FM	M. bovis	SRR7236159	Cattle	Mexico	1997	30138365	Published	https://doi.org/10.1371/journal.pone.0201981	SB0673
97-1541FM	M. bovis	SRR7236160	Cattle	Mexico	1997	30138365	Published	https://doi.org/10.1371/journal.pone.0201981	SB0327
97-1542FM	M. bovis	SRR7236157	Cattle	Mexico	1997	30138365	Published	https://doi.org/10.1371/journal.pone.0201981	SB0971
97-1543FM	M. bovis	SRR7236158	Cattle	Mexico	1997	30138365	Published	https://doi.org/10.1371/journal.pone.0201981	SB0673
97-1548FM	M. bovis	SRR7236163	Cattle	Mexico	1997	30138365	Published	https://doi.org/10.1371/journal.pone.0201981	SB0673
97-1549FM	M. bovis	SRR7236164	Cattle	Mexico	1997	30138365	Published	https://doi.org/10.1371/journal.pone.0201981	SB0140
97-2166FM	M. bovis	SRR7236201	Cattle	Mexico	1997	30138365	Published	https://doi.org/10.1371/journal.pone.0201981	SB0673
97-2167FM	M. bovis	SRR7236200	Cattle	Mexico	1997	30138365	Published	https://doi.org/10.1371/journal.pone.0201981	SB0673
97-2168FM	M. bovis	SRR7236203	Cattle	Mexico	1997	30138365	Published	https://doi.org/10.1371/journal.pone.0201981	SB0673
97-2170FM	M. bovis	SRR7236202	Cattle	Mexico	1997	30138365	Published	https://doi.org/10.1371/journal.pone.0201981	SB0673
97-2171FM	M. bovis	SRR7236205	Cattle	Mexico	1997	30138365	Published	https://doi.org/10.1371/journal.pone.0201981	SB1216
97-2174FM	M. bovis	SRR7236204	Cattle	Mexico	1997	30138365	Published	https://doi.org/10.1371/journal.pone.0201981	SB0673
97-2175FM	M. bovis	SRR7236351	Cattle	Mexico	1997	30138365	Published	https://doi.org/10.1371/journal.pone.0201981	SB0673
97-2176FM	M. bovis	SRR7236347	Cattle	Mexico	1997	30138365	Published	https://doi.org/10.1371/journal.pone.0201981	SB0673
97-2177FM	M. bovis	SRR7236266	Cattle	Mexico	1997	30138365	Published	https://doi.org/10.1371/journal.pone.0201981	SB0673
97-2178FM	M. bovis	SRR7236217	Cattle	Mexico	1997	30138365	Published	https://doi.org/10.1371/journal.pone.0201981	SB0673
97-2181FM	M. bovis	SRR7236328	Cattle	Mexico	1997	30138365	Published	https://doi.org/10.1371/journal.pone.0201981	SB0327
97-2187FM	M. bovis	SRR7236254	Cattle	Mexico	1997	30138365	Published	https://doi.org/10.1371/journal.pone.0201981	SB0971
97-2188FM	M. bovis	SRR7236255	Cattle	Mexico	1997	30138365	Published	https://doi.org/10.1371/journal.pone.0201981	SB0971
97-2190FM	M. bovis	SRR7236248	Cattle	Mexico	1997	30138365	Published	https://doi.org/10.1371/journal.pone.0201981	SB0673
97-2191FM	M. bovis	SRR7236249	Cattle	Mexico	1997	30138365	Published	https://doi.org/10.1371/journal.pone.0201981	SB0140
97-2192FM	M. bovis	SRR7236250	Cattle	Mexico	1997	30138365	Published	https://doi.org/10.1371/journal.pone.0201981	SB0673
97-2193FM	M. bovis	SRR7236251	Cattle	Mexico	1997	30138365	Published	https://doi.org/10.1371/journal.pone.0201981	SB0140
97-2194FM	M. bovis	SRR7236260	Cattle	Mexico	1997	30138365	Published	https://doi.org/10.1371/journal.pone.0201981	SB0145
97-2197FM	M. bovis	SRR7236261	Cattle	Mexico	1997	30138365	Published	https://doi.org/10.1371/journal.pone.0201981	SB0140
97-2201FM	M. bovis	SRR7236290	Cattle	Mexico	1997	30138365	Published	https://doi.org/10.1371/journal.pone.0201981	SB0673
97-2204FM	M. bovis	SRR7236289	Cattle	Mexico	1997	30138365	Published	https://doi.org/10.1371/journal.pone.0201981	SB0145
97-2206FM	M. bovis	SRR7236288	Cattle	Mexico	1997	30138365	Published	https://doi.org/10.1371/journal.pone.0201981	SB0673
97-2208FM	M. bovis	SRR7236287	Cattle	Mexico	1997	30138365	Published	https://doi.org/10.1371/journal.pone.0201981	SB0145
97-2210FM	M. bovis	SRR7236294	Cattle	Mexico	1997	30138365	Published	https://doi.org/10.1371/journal.pone.0201981	SB2576
97-2213FM	M. bovis	SRR7236293	Cattle	Mexico	1997	30138365	Published	https://doi.org/10.1371/journal.pone.0201981	SB0140
97-2248FM	M. bovis	SRR7236292	Cattle	Mexico	1997	30138365	Published	https://doi.org/10.1371/journal.pone.0201981	SB0673
97-2249FM	M. bovis	SRR7236291	Cattle	Mexico	1997	30138365	Published	https://doi.org/10.1371/journal.pone.0201981	SB0673
97-2251FM	M. bovis	SRR7236297	Cattle	Mexico	1997	30138365	Published	https://doi.org/10.1371/journal.pone.0201981	SB0140
97-2252FM	M. bovis	SRR7236296	Cattle	Mexico	1997	30138365	Published	https://doi.org/10.1371/journal.pone.0201981	SB0673
97-2256FM	M. bovis	SRR7236413	Cattle	Mexico	1997	30138365	Published	https://doi.org/10.1371/journal.pone.0201981	SB0275
97-2263FM	M. bovis	SRR7236337	Cattle	Mexico	1997	30138365	Published	https://doi.org/10.1371/journal.pone.0201981	SB0484
97-2264FM	M. bovis	SRR7236329	Cattle	Mexico	1997	30138365	Published	https://doi.org/10.1371/journal.pone.0201981	SB2572
97-2267FM	M. bovis	SRR7236326	Cattle	Mexico	1997	30138365	Published	https://doi.org/10.1371/journal.pone.0201981	SB2073
97-2268FM	M. bovis	SRR7236327	Cattle	Mexico	1997	30138365	Published	https://doi.org/10.1371/journal.pone.0201981	SB0673
97-2270FM	M. bovis	SRR7236324	Cattle	Mexico	1997	30138365	Published	https://doi.org/10.1371/journal.pone.0201981	SB0140
97-2272FM	M. bovis	SRR7236325	Cattle	Mexico	1997	30138365	Published	https://doi.org/10.1371/journal.pone.0201981	SB0673
97-2274FM	M. bovis	SRR7236107	Cattle	Mexico	1997	30138365	Published	https://doi.org/10.1371/journal.pone.0201981	SB0140
97-2275FM	M. bovis	SRR7236109	Cattle	Mexico	1997	30138365	Published	https://doi.org/10.1371/journal.pone.0201981	SB2574
97-2277FM	M. bovis	SRR7236365	Cattle	Mexico	1997	30138365	Published	https://doi.org/10.1371/journal.pone.0201981	SB0673
97-2284FM	M. bovis	SRR7236364	Cattle	Mexico	1997	30138365	Published	https://doi.org/10.1371/journal.pone.0201981	SB0140
97-2293FM	M. bovis	SRR7236367	Cattle	Mexico	1997	30138365	Published	https://doi.org/10.1371/journal.pone.0201981	SB2069
97-2294FM	M. bovis	SRR7236366	Cattle	Mexico	1997	30138365	Published	https://doi.org/10.1371/journal.pone.0201981	SB0673
97-2298FM	M. bovis	SRR7236361	Cattle	Mexico	1997	30138365	Published	https://doi.org/10.1371/journal.pone.0201981	SB0673
97-2299FM	M. bovis	SRR7236360	Cattle	Mexico	1997	30138365	Published	https://doi.org/10.1371/journal.pone.0201981	SB0140
97-2300FM	M. bovis	SRR7236370	Cattle	Mexico	1997	30138365	Published	https://doi.org/10.1371/journal.pone.0201981	SB0327
97-2301FM	M. bovis	SRR7236368	Cattle	Mexico	1997	30138365	Published	https://doi.org/10.1371/journal.pone.0201981	SB0673
97-2305FM	M. bovis	SRR7236376	Cattle	Mexico	1997	30138365	Published	https://doi.org/10.1371/journal.pone.0201981	SB0140
97-2306FM	M. bovis	SRR7236338	Cattle	Mexico	1997	30138365	Published	https://doi.org/10.1371/journal.pone.0201981	SB0673
97-2313FM	M. bovis	SRR7236373	Cattle	Mexico	1997	30138365	Published	https://doi.org/10.1371/journal.pone.0201981	SB2578
97-2314FM	M. bovis	SRR7236417	Cattle	Mexico	1997	30138365	Published	https://doi.org/10.1371/journal.pone.0201981	SB0140
97-2319FM	M. bovis	SRR7236418	Cattle	Mexico	1997	30138365	Published	https://doi.org/10.1371/journal.pone.0201981	SB2613
97-2396FM	M. bovis	SRR7236419	Cattle	Mexico	1997	30138365	Published	https://doi.org/10.1371/journal.pone.0201981	SB0673
97-2398FM	M. bovis	SRR7236420	Cattle	Mexico	1997	30138365	Published	https://doi.org/10.1371/journal.pone.0201981	SB0673
97-2399FM	M. bovis	SRR7236421	Cattle	Mexico	1997	30138365	Published	https://doi.org/10.1371/journal.pone.0201981	SB0140
97-2401FM	M. bovis	SRR7236422	Cattle	Mexico	1997	30138365	Published	https://doi.org/10.1371/journal.pone.0201981	SB0673
97-2403FM	M. bovis	SRR7236423	Cattle	Mexico	1997	30138365	Published	https://doi.org/10.1371/journal.pone.0201981	SB0673
97-2404FM	M. bovis	SRR7236137	Cattle	Mexico	1997	30138365	Published	https://doi.org/10.1371/journal.pone.0201981	SB1526
97-2405FM	M. bovis	SRR7236136	Cattle	Mexico	1997	30138365	Published	https://doi.org/10.1371/journal.pone.0201981	SB2073
97-2406FM	M. bovis	SRR7236273	Cattle	Mexico	1997	30138365	Published	https://doi.org/10.1371/journal.pone.0201981	SB1526
97-2408FM	M. bovis	SRR7236270	Cattle	Mexico	1997	30138365	Published	https://doi.org/10.1371/journal.pone.0201981	SB0673
97-2410FM	M. bovis	SRR7236133	Cattle	Mexico	1997	30138365	Published	https://doi.org/10.1371/journal.pone.0201981	SB1216
97-2413FM	M. bovis	SRR7236132	Cattle	Mexico	1997	30138365	Published	https://doi.org/10.1371/journal.pone.0201981	SB2110
97-2415FM	M. bovis	SRR7236130	Cattle	Mexico	1997	30138365	Published	https://doi.org/10.1371/journal.pone.0201981	SB0673
97-2418FM	M. bovis	SRR7236262	Cattle	Mexico	1997	30138365	Published	https://doi.org/10.1371/journal.pone.0201981	SB0140
97-2419FM	M. bovis	SRR7236256	Cattle	Mexico	1997	30138365	Published	https://doi.org/10.1371/journal.pone.0201981	SB0145
97-2421FM	M. bovis	SRR7236412	Cattle	Mexico	1997	30138365	Published	https://doi.org/10.1371/journal.pone.0201981	SB0673
97-2422FM	M. bovis	SRR7236411	Cattle	Mexico	1997	30138365	Published	https://doi.org/10.1371/journal.pone.0201981	SB0971
97-2423FM	M. bovis	SRR7236426	Cattle	Mexico	1997	30138365	Published	https://doi.org/10.1371/journal.pone.0201981	SB0971
97-2424FM	M. bovis	SRR7236334	Cattle	Mexico	1997	30138365	Published	https://doi.org/10.1371/journal.pone.0201981	SB0140
97-2425FM	M. bovis	SRR7236106	Cattle	Mexico	1997	30138365	Published	https://doi.org/10.1371/journal.pone.0201981	SB0140
97-2427FM	M. bovis	SRR7236425	Cattle	Mexico	1997	30138365	Published	https://doi.org/10.1371/journal.pone.0201981	SB2572
97-2429FM	M. bovis	SRR7236410	Cattle	Mexico	1997	30138365	Published	https://doi.org/10.1371/journal.pone.0201981	SB0971
97-2435FM	M. bovis	SRR7236118	Cattle	Mexico	1997	30138365	Published	https://doi.org/10.1371/journal.pone.0201981	SB0971
97-2436FM	M. bovis	SRR7236259	Cattle	Mexico	1997	30138365	Published	https://doi.org/10.1371/journal.pone.0201981	SB0673
97-2437FM	M. bovis	SRR7236177	Cattle	Mexico	1997	30138365	Published	https://doi.org/10.1371/journal.pone.0201981	SB0145
97-2439FM	M. bovis	SRR7236274	Cattle	Mexico	1997	30138365	Published	https://doi.org/10.1371/journal.pone.0201981	SB0986
97-2445FM	M. bovis	SRR7236257	Cattle	Mexico	1997	30138365	Published	https://doi.org/10.1371/journal.pone.0201981	SB0971
97-2448FM	M. bovis	SRR7236277	Cattle	Mexico	1997	30138365	Published	https://doi.org/10.1371/journal.pone.0201981	SB1846
97-2449FM	M. bovis	SRR7236278	Cattle	Mexico	1997	30138365	Published	https://doi.org/10.1371/journal.pone.0201981	SB0673
97-2450FM	M. bovis	SRR7236173	Cattle	Mexico	1997	30138365	Published	https://doi.org/10.1371/journal.pone.0201981	New pattern
97-2453FM	M. bovis	SRR7236276	Cattle	Mexico	1997	30138365	Published	https://doi.org/10.1371/journal.pone.0201981	SB0971
97-2457FM	M. bovis	SRR7236219	Cattle	Mexico	1997	30138365	Published	https://doi.org/10.1371/journal.pone.0201981	New pattern
24-MBovis	M. bovis	SRR10482975	Cattle	Ireland	2014	32553050	Published	https://doi.org/10.1099/mgen.0.000388	SB0054
25-MBovis	M. bovis	SRR10482956	Cattle	Ireland	2014	32553050	Published	https://doi.org/10.1099/mgen.0.000388	SB0054
26-MBovis	M. bovis	SRR10482935	Cattle	Ireland	2014	32553050	Published	https://doi.org/10.1099/mgen.0.000388	SB0054
27-MBovis	M. bovis	SRR10482958	Cattle	Ireland	2014	32553050	Published	https://doi.org/10.1099/mgen.0.000388	SB0054
29-MBovis	M. bovis	SRR10482976	Cattle	Ireland	2014	32553050	Published	https://doi.org/10.1099/mgen.0.000388	SB0054
30-MBovis	M. bovis	SRR10482957	Cattle	Ireland	2014	32553050	Published	https://doi.org/10.1099/mgen.0.000388	New pattern
35-MBovis	M. bovis	SRR10482951	Cattle	Ireland	2014	32553050	Published	https://doi.org/10.1099/mgen.0.000388	SB0054
36-MBovis	M. bovis	SRR10482936	Cattle	Ireland	2014	32553050	Published	https://doi.org/10.1099/mgen.0.000388	SB0054
37-MBovis	M. bovis	SRR10482967	Cattle	Ireland	2014	32553050	Published	https://doi.org/10.1099/mgen.0.000388	SB0054
38-MBovis	M. bovis	SRR10482945	Cattle	Ireland	2014	32553050	Published	https://doi.org/10.1099/mgen.0.000388	SB0054
41-MBovis	M. bovis	SRR10482962	Cattle	Ireland	2014	32553050	Published	https://doi.org/10.1099/mgen.0.000388	SB0054
42-MBovis	M. bovis	SRR10482970	Cattle	Ireland	2015	32553050	Published	https://doi.org/10.1099/mgen.0.000388	SB0054
43-MBovis	M. bovis	SRR10482932	Cattle	Ireland	2015	32553050	Published	https://doi.org/10.1099/mgen.0.000388	SB0054
44-MBovis	M. bovis	SRR10482954	Cattle	Ireland	2015	32553050	Published	https://doi.org/10.1099/mgen.0.000388	SB0054
45-MBovis	M. bovis	SRR10482960	Cattle	Ireland	2015	32553050	Published	https://doi.org/10.1099/mgen.0.000388	SB0054
47-MBovis	M. bovis	SRR10482959	Cattle	Ireland	2015	32553050	Published	https://doi.org/10.1099/mgen.0.000388	New pattern
48-MBovis	M. bovis	SRR10482971	Cattle	Ireland	2015	32553050	Published	https://doi.org/10.1099/mgen.0.000388	SB0054
49-MBovis	M. bovis	SRR10482950	Cattle	Ireland	2015	32553050	Published	https://doi.org/10.1099/mgen.0.000388	SB0054
5-10284	M. bovis	SRR10482941	Cattle	Ireland	2014	32553050	Published	https://doi.org/10.1099/mgen.0.000388	SB0054
50-MBovis	M. bovis	SRR10482934	Cattle	Ireland	2015	32553050	Published	https://doi.org/10.1099/mgen.0.000388	New pattern
51-MBovis	M. bovis	SRR10482947	Cattle	Ireland	2015	32553050	Published	https://doi.org/10.1099/mgen.0.000388	SB0054
52-3698	M. bovis	SRR10482943	Cattle	Ireland	2015	32553050	Published	https://doi.org/10.1099/mgen.0.000388	SB0054
54-MBovis	M. bovis	SRR10482949	Cattle	Ireland	2015	32553050	Published	https://doi.org/10.1099/mgen.0.000388	SB0054
55-4348	M. bovis	SRR10482963	Cattle	Ireland	2015	32553050	Published	https://doi.org/10.1099/mgen.0.000388	SB0054
56-MBovis	M. bovis	SRR10482933	Cattle	Ireland	2015	32553050	Published	https://doi.org/10.1099/mgen.0.000388	SB0054
59-6110	M. bovis	SRR10482973	Cattle	Ireland	2015	32553050	Published	https://doi.org/10.1099/mgen.0.000388	SB0054
59-MBovis	M. bovis	SRR10482968	Cattle	Ireland	2015	32553050	Published	https://doi.org/10.1099/mgen.0.000388	SB0054
c_4875	M. bovis	SRR1657061	Cattle	Costa Rica	2013	25988479	Published	https://doi.org/10.3201/eid2106.141821	SB1041
c_6347	M. bovis	SRR1657068	Cattle	Costa Rica	2013	25988479	Published	https://doi.org/10.3201/eid2106.141821	SB1041
BT-70250	M. bovis	SRR1657070	Cattle	Panama	1997	25988479	Published	https://doi.org/10.3201/eid2106.141821	SB0145
2008-0665	M. bovis	SRR6467893	Cattle	Canada	2008	29650575	Published	https://doi.org/10.1128/genomea.00258-18	SB1071
2011-0565	M. bovis	SRR6467885	Cattle	Canada	2011	29650575	Published	https://doi.org/10.1128/genomea.00258-18	SB0673
3912(B)	M. bovis	ERR1815544	Cattle	South Africa	2003	28412523	Published	https://doi.org/10.1016/j.meegid.2017.04.012	SB0130
ID07	M. bovis	ERR125599	Cattle	UK	1999	26972511	Published	https://doi.org/10.1016/j.epidem.2015.08.003	SB0140
ID100	M. bovis	ERR841856	Cattle	UK	2010	26972511	Published	https://doi.org/10.1016/j.epidem.2015.08.003	SB0140
ID101	M. bovis	ERR841849	Cattle	UK	2010	26972511	Published	https://doi.org/10.1016/j.epidem.2015.08.003	SB0140
ID102	M. bovis	ERR841853	Cattle	UK	2010	26972511	Published	https://doi.org/10.1016/j.epidem.2015.08.003	SB0140
ID103	M. bovis	ERR841879	Cattle	UK	2010	26972511	Published	https://doi.org/10.1016/j.epidem.2015.08.003	SB0140
ID104	M. bovis	ERR841858	Cattle	UK	2010	26972511	Published	https://doi.org/10.1016/j.epidem.2015.08.003	SB0140
ID106	M. bovis	ERR841865	Cattle	UK	2010	26972511	Published	https://doi.org/10.1016/j.epidem.2015.08.003	SB0140
ID108	M. bovis	ERR841864	Cattle	UK	2011	26972511	Published	https://doi.org/10.1016/j.epidem.2015.08.003	SB0140
ID109	M. bovis	ERR841863	Cattle	UK	2011	26972511	Published	https://doi.org/10.1016/j.epidem.2015.08.003	SB0140
ID110	M. bovis	ERR841875	Cattle	UK	2011	26972511	Published	https://doi.org/10.1016/j.epidem.2015.08.003	SB0140
ID111	M. bovis	ERR841868	Cattle	UK	2011	26972511	Published	https://doi.org/10.1016/j.epidem.2015.08.003	SB0140
ID112	M. bovis	ERR841870	Cattle	UK	2011	26972511	Published	https://doi.org/10.1016/j.epidem.2015.08.003	SB0140
ID113	M. bovis	ERR841871	Cattle	UK	2011	26972511	Published	https://doi.org/10.1016/j.epidem.2015.08.003	SB0140
ID114	M. bovis	ERR841867	Cattle	UK	2011	26972511	Published	https://doi.org/10.1016/j.epidem.2015.08.003	SB0140
ID115	M. bovis	ERR841873	Cattle	UK	2011	26972511	Published	https://doi.org/10.1016/j.epidem.2015.08.003	SB0140
ID116	M. bovis	ERR841862	Cattle	UK	2011	26972511	Published	https://doi.org/10.1016/j.epidem.2015.08.003	SB0140
ID117	M. bovis	ERR841859	Cattle	UK	2011	26972511	Published	https://doi.org/10.1016/j.epidem.2015.08.003	SB0140
ID118	M. bovis	ERR841869	Cattle	UK	2011	26972511	Published	https://doi.org/10.1016/j.epidem.2015.08.003	SB0140
ID119	M. bovis	ERR841861	Cattle	UK	2011	26972511	Published	https://doi.org/10.1016/j.epidem.2015.08.003	SB0140
ID120	M. bovis	ERR841878	Cattle	UK	2011	26972511	Published	https://doi.org/10.1016/j.epidem.2015.08.003	SB0140
ID121	M. bovis	ERR841857	Cattle	UK	2011	26972511	Published	https://doi.org/10.1016/j.epidem.2015.08.003	SB0140
ID122	M. bovis	ERR841860	Cattle	UK	2011	26972511	Published	https://doi.org/10.1016/j.epidem.2015.08.003	SB0140
ID123	M. bovis	ERR841872	Cattle	UK	2011	26972511	Published	https://doi.org/10.1016/j.epidem.2015.08.003	SB0140
ID124	M. bovis	ERR841877	Cattle	UK	2011	26972511	Published	https://doi.org/10.1016/j.epidem.2015.08.003	SB0140
ID125	M. bovis	ERR841874	Cattle	UK	2011	26972511	Published	https://doi.org/10.1016/j.epidem.2015.08.003	SB0140
ID126	M. bovis	ERR841902	Cattle	UK	2011	26972511	Published	https://doi.org/10.1016/j.epidem.2015.08.003	SB0140
ID127	M. bovis	ERR841881	Cattle	UK	2011	26972511	Published	https://doi.org/10.1016/j.epidem.2015.08.003	SB0140
ID128	M. bovis	ERR841899	Cattle	UK	1998	26972511	Published	https://doi.org/10.1016/j.epidem.2015.08.003	SB0140
ID130	M. bovis	ERR841888	Cattle	UK	2002	26972511	Published	https://doi.org/10.1016/j.epidem.2015.08.003	SB0140
ID131	M. bovis	ERR841889	Cattle	UK	2002	26972511	Published	https://doi.org/10.1016/j.epidem.2015.08.003	SB0140
ID132	M. bovis	ERR841887	Cattle	UK	2003	26972511	Published	https://doi.org/10.1016/j.epidem.2015.08.003	SB0140
ID133	M. bovis	ERR841886	Cattle	UK	2003	26972511	Published	https://doi.org/10.1016/j.epidem.2015.08.003	SB0140
ID134	M. bovis	ERR841898	Cattle	UK	2003	26972511	Published	https://doi.org/10.1016/j.epidem.2015.08.003	SB0140
ID135	M. bovis	ERR841891	Cattle	UK	2004	26972511	Published	https://doi.org/10.1016/j.epidem.2015.08.003	SB0140
ID136	M. bovis	ERR841893	Cattle	UK	2004	26972511	Published	https://doi.org/10.1016/j.epidem.2015.08.003	SB0140
ID137	M. bovis	ERR841894	Cattle	UK	2004	26972511	Published	https://doi.org/10.1016/j.epidem.2015.08.003	SB0140
ID138	M. bovis	ERR841890	Cattle	UK	2005	26972511	Published	https://doi.org/10.1016/j.epidem.2015.08.003	SB0140
ID139	M. bovis	ERR841896	Cattle	UK	2005	26972511	Published	https://doi.org/10.1016/j.epidem.2015.08.003	SB0140
ID140	M. bovis	ERR841885	Cattle	UK	2007	26972511	Published	https://doi.org/10.1016/j.epidem.2015.08.003	SB0140
ID141	M. bovis	ERR841882	Cattle	UK	2010	26972511	Published	https://doi.org/10.1016/j.epidem.2015.08.003	SB0140
ID142	M. bovis	ERR841892	Cattle	UK	2011	26972511	Published	https://doi.org/10.1016/j.epidem.2015.08.003	SB0140
ID143	M. bovis	ERR841884	Cattle	UK	2011	26972511	Published	https://doi.org/10.1016/j.epidem.2015.08.003	SB0140
ID144	M. bovis	ERR841901	Cattle	UK	2011	26972511	Published	https://doi.org/10.1016/j.epidem.2015.08.003	SB0140
ID145	M. bovis	ERR841880	Cattle	UK	2011	26972511	Published	https://doi.org/10.1016/j.epidem.2015.08.003	SB0140
ID146	M. bovis	ERR841883	Cattle	UK	2011	26972511	Published	https://doi.org/10.1016/j.epidem.2015.08.003	SB0140
ID147	M. bovis	ERR841895	Cattle	UK	2011	26972511	Published	https://doi.org/10.1016/j.epidem.2015.08.003	SB0140
ID148	M. bovis	ERR841900	Cattle	UK	2011	26972511	Published	https://doi.org/10.1016/j.epidem.2015.08.003	SB0140
ID149	M. bovis	ERR841897	Cattle	UK	2003	26972511	Published	https://doi.org/10.1016/j.epidem.2015.08.003	SB0140
ID34	M. bovis	ERR841788	Cattle	UK	1998	26972511	Published	https://doi.org/10.1016/j.epidem.2015.08.003	SB0140
ID35	M. bovis	ERR841806	Cattle	UK	1998	26972511	Published	https://doi.org/10.1016/j.epidem.2015.08.003	SB0140
ID36	M. bovis	ERR841795	Cattle	UK	1999	26972511	Published	https://doi.org/10.1016/j.epidem.2015.08.003	SB0140
ID37	M. bovis	ERR841796	Cattle	UK	2000	26972511	Published	https://doi.org/10.1016/j.epidem.2015.08.003	SB0140
ID38	M. bovis	ERR841794	Cattle	UK	2000	26972511	Published	https://doi.org/10.1016/j.epidem.2015.08.003	SB0140
ID39	M. bovis	ERR841793	Cattle	UK	2000	26972511	Published	https://doi.org/10.1016/j.epidem.2015.08.003	SB0140
ID40	M. bovis	ERR841805	Cattle	UK	2003	26972511	Published	https://doi.org/10.1016/j.epidem.2015.08.003	SB0140
ID41	M. bovis	ERR841798	Cattle	UK	2003	26972511	Published	https://doi.org/10.1016/j.epidem.2015.08.003	SB0140
ID42	M. bovis	ERR841800	Cattle	UK	2003	26972511	Published	https://doi.org/10.1016/j.epidem.2015.08.003	SB0140
ID43	M. bovis	ERR841801	Cattle	UK	2003	26972511	Published	https://doi.org/10.1016/j.epidem.2015.08.003	SB0140
ID44	M. bovis	ERR841797	Cattle	UK	2003	26972511	Published	https://doi.org/10.1016/j.epidem.2015.08.003	SB0140
ID45	M. bovis	ERR841803	Cattle	UK	2003	26972511	Published	https://doi.org/10.1016/j.epidem.2015.08.003	SB0140
ID46	M. bovis	ERR841792	Cattle	UK	2004	26972511	Published	https://doi.org/10.1016/j.epidem.2015.08.003	SB0140
ID47	M. bovis	ERR841789	Cattle	UK	2004	26972511	Published	https://doi.org/10.1016/j.epidem.2015.08.003	SB0140
ID48	M. bovis	ERR841799	Cattle	UK	2004	26972511	Published	https://doi.org/10.1016/j.epidem.2015.08.003	SB0140
ID49	M. bovis	ERR841791	Cattle	UK	2004	26972511	Published	https://doi.org/10.1016/j.epidem.2015.08.003	SB0140
ID50	M. bovis	ERR841808	Cattle	UK	2004	26972511	Published	https://doi.org/10.1016/j.epidem.2015.08.003	SB0140
ID51	M. bovis	ERR841787	Cattle	UK	2008	26972511	Published	https://doi.org/10.1016/j.epidem.2015.08.003	SB0140
ID52	M. bovis	ERR841790	Cattle	UK	2005	26972511	Published	https://doi.org/10.1016/j.epidem.2015.08.003	SB0140
ID53	M. bovis	ERR841810	Cattle	UK	2005	26972511	Published	https://doi.org/10.1016/j.epidem.2015.08.003	SB0140
ID54	M. bovis	ERR841802	Cattle	UK	2005	26972511	Published	https://doi.org/10.1016/j.epidem.2015.08.003	SB0140
ID55	M. bovis	ERR841807	Cattle	UK	2005	26972511	Published	https://doi.org/10.1016/j.epidem.2015.08.003	SB0140
ID56	M. bovis	ERR841804	Cattle	UK	2005	26972511	Published	https://doi.org/10.1016/j.epidem.2015.08.003	SB0140
ID57	M. bovis	ERR841832	Cattle	UK	2006	26972511	Published	https://doi.org/10.1016/j.epidem.2015.08.003	SB0140
ID58	M. bovis	ERR841812	Cattle	UK	2006	26972511	Published	https://doi.org/10.1016/j.epidem.2015.08.003	SB0140
ID59	M. bovis	ERR841829	Cattle	UK	2006	26972511	Published	https://doi.org/10.1016/j.epidem.2015.08.003	SB0140
ID60	M. bovis	ERR841819	Cattle	UK	2006	26972511	Published	https://doi.org/10.1016/j.epidem.2015.08.003	SB0140
ID61	M. bovis	ERR841820	Cattle	UK	2006	26972511	Published	https://doi.org/10.1016/j.epidem.2015.08.003	SB0140
ID62	M. bovis	ERR841818	Cattle	UK	2006	26972511	Published	https://doi.org/10.1016/j.epidem.2015.08.003	SB0140
ID63	M. bovis	ERR841817	Cattle	UK	2006	26972511	Published	https://doi.org/10.1016/j.epidem.2015.08.003	SB0140
ID64	M. bovis	ERR841828	Cattle	UK	2006	26972511	Published	https://doi.org/10.1016/j.epidem.2015.08.003	SB0140
ID65	M. bovis	ERR841822	Cattle	UK	2006	26972511	Published	https://doi.org/10.1016/j.epidem.2015.08.003	SB0140
ID66	M. bovis	ERR841824	Cattle	UK	2006	26972511	Published	https://doi.org/10.1016/j.epidem.2015.08.003	SB0140
ID67	M. bovis	ERR841825	Cattle	UK	2007	26972511	Published	https://doi.org/10.1016/j.epidem.2015.08.003	SB0140
ID68	M. bovis	ERR841821	Cattle	UK	2007	26972511	Published	https://doi.org/10.1016/j.epidem.2015.08.003	SB0140
ID69	M. bovis	ERR841816	Cattle	UK	2007	26972511	Published	https://doi.org/10.1016/j.epidem.2015.08.003	SB0140
ID70	M. bovis	ERR841813	Cattle	UK	2007	26972511	Published	https://doi.org/10.1016/j.epidem.2015.08.003	SB0140
ID71	M. bovis	ERR841823	Cattle	UK	2008	26972511	Published	https://doi.org/10.1016/j.epidem.2015.08.003	SB0140
ID72	M. bovis	ERR841815	Cattle	UK	2008	26972511	Published	https://doi.org/10.1016/j.epidem.2015.08.003	SB0140
ID73	M. bovis	ERR841831	Cattle	UK	2008	26972511	Published	https://doi.org/10.1016/j.epidem.2015.08.003	SB0140
ID74	M. bovis	ERR841811	Cattle	UK	2009	26972511	Published	https://doi.org/10.1016/j.epidem.2015.08.003	SB0140
ID75	M. bovis	ERR841814	Cattle	UK	2009	26972511	Published	https://doi.org/10.1016/j.epidem.2015.08.003	SB0140
ID76	M. bovis	ERR841833	Cattle	UK	2009	26972511	Published	https://doi.org/10.1016/j.epidem.2015.08.003	SB0140
ID77	M. bovis	ERR841826	Cattle	UK	2009	26972511	Published	https://doi.org/10.1016/j.epidem.2015.08.003	SB0140
ID78	M. bovis	ERR841830	Cattle	UK	2009	26972511	Published	https://doi.org/10.1016/j.epidem.2015.08.003	SB0140
ID79	M. bovis	ERR841827	Cattle	UK	2009	26972511	Published	https://doi.org/10.1016/j.epidem.2015.08.003	SB0140
ID80	M. bovis	ERR841855	Cattle	UK	2010	26972511	Published	https://doi.org/10.1016/j.epidem.2015.08.003	SB0140
ID81	M. bovis	ERR841835	Cattle	UK	2010	26972511	Published	https://doi.org/10.1016/j.epidem.2015.08.003	SB0140
ID82	M. bovis	ERR841852	Cattle	UK	2010	26972511	Published	https://doi.org/10.1016/j.epidem.2015.08.003	SB0140
ID83	M. bovis	ERR841842	Cattle	UK	2010	26972511	Published	https://doi.org/10.1016/j.epidem.2015.08.003	SB0140
ID84	M. bovis	ERR841843	Cattle	UK	2010	26972511	Published	https://doi.org/10.1016/j.epidem.2015.08.003	SB0140
ID85	M. bovis	ERR841841	Cattle	UK	2010	26972511	Published	https://doi.org/10.1016/j.epidem.2015.08.003	SB0140
ID86	M. bovis	ERR841840	Cattle	UK	2010	26972511	Published	https://doi.org/10.1016/j.epidem.2015.08.003	SB0140
ID87	M. bovis	ERR841851	Cattle	UK	2010	26972511	Published	https://doi.org/10.1016/j.epidem.2015.08.003	SB0140
ID88	M. bovis	ERR841845	Cattle	UK	2010	26972511	Published	https://doi.org/10.1016/j.epidem.2015.08.003	SB0140
ID89	M. bovis	ERR841847	Cattle	UK	2010	26972511	Published	https://doi.org/10.1016/j.epidem.2015.08.003	SB0140
ID90	M. bovis	ERR841848	Cattle	UK	2010	26972511	Published	https://doi.org/10.1016/j.epidem.2015.08.003	SB0140
ID91	M. bovis	ERR841844	Cattle	UK	2010	26972511	Published	https://doi.org/10.1016/j.epidem.2015.08.003	SB0140
ID92	M. bovis	ERR841850	Cattle	UK	2010	26972511	Published	https://doi.org/10.1016/j.epidem.2015.08.003	SB0140
ID93	M. bovis	ERR841839	Cattle	UK	2010	26972511	Published	https://doi.org/10.1016/j.epidem.2015.08.003	SB0140
ID94	M. bovis	ERR841836	Cattle	UK	2010	26972511	Published	https://doi.org/10.1016/j.epidem.2015.08.003	SB0140
ID95	M. bovis	ERR841846	Cattle	UK	2010	26972511	Published	https://doi.org/10.1016/j.epidem.2015.08.003	SB0140
ID96	M. bovis	ERR841838	Cattle	UK	2010	26972511	Published	https://doi.org/10.1016/j.epidem.2015.08.003	SB0140
ID97	M. bovis	ERR841854	Cattle	UK	2010	26972511	Published	https://doi.org/10.1016/j.epidem.2015.08.003	SB0140
ID98	M. bovis	ERR841834	Cattle	UK	2010	26972511	Published	https://doi.org/10.1016/j.epidem.2015.08.003	SB0140
ID99	M. bovis	ERR841837	Cattle	UK	2010	26972511	Published	https://doi.org/10.1016/j.epidem.2015.08.003	SB0140
AgR10	M. bovis	ERR564269	Cattle	New Zealand	2002	28209138	Published	https://doi.org/10.1186/s12864-017-3569-x	SB0140
AgR101	M. bovis	ERR564359	Cattle	New Zealand	2006	28209138	Published	https://doi.org/10.1186/s12864-017-3569-x	SB1031
AgR102	M. bovis	ERR564360	Cattle	New Zealand	2008	28209138	Published	https://doi.org/10.1186/s12864-017-3569-x	SB1504
AgR108	M. bovis	ERR564366	Cattle	New Zealand	2000	28209138	Published	https://doi.org/10.1186/s12864-017-3569-x	SB0140
AgR109	M. bovis	ERR564367	Cattle	New Zealand	1993	28209138	Published	https://doi.org/10.1186/s12864-017-3569-x	SB0273
AgR11	M. bovis	ERR564270	Cattle	New Zealand	1996	28209138	Published	https://doi.org/10.1186/s12864-017-3569-x	SB0140
AgR113	M. bovis	ERR564370	Cattle	New Zealand	2001	28209138	Published	https://doi.org/10.1186/s12864-017-3569-x	SB0140
AgR114	M. bovis	ERR564371	Cattle	New Zealand	1992	28209138	Published	https://doi.org/10.1186/s12864-017-3569-x	SB0140
AgR118	M. bovis	ERR564375	Cattle	New Zealand	1993	28209138	Published	https://doi.org/10.1186/s12864-017-3569-x	SB1504
AgR121	M. bovis	SRR5216907	Cattle	New Zealand	1988	28209138	Published	https://doi.org/10.1186/s12864-017-3569-x	SB0130
AgR128	M. bovis	SRR5216953	Cattle	New Zealand	1989	28209138	Published	https://doi.org/10.1186/s12864-017-3569-x	SB0130
AgR13	M. bovis	ERR564272	Cattle	New Zealand	1998	28209138	Published	https://doi.org/10.1186/s12864-017-3569-x	SB0140
AgR130	M. bovis	ERR564382	Cattle	New Zealand	1999	28209138	Published	https://doi.org/10.1186/s12864-017-3569-x	SB1504
AgR133	M. bovis	ERR564384	Cattle	New Zealand	1998	28209138	Published	https://doi.org/10.1186/s12864-017-3569-x	SB1504
AgR135	M. bovis	ERR564386	Cattle	New Zealand	1992	28209138	Published	https://doi.org/10.1186/s12864-017-3569-x	SB1031
AgR136	M. bovis	SRR5216789	Cattle	New Zealand	1991	28209138	Published	https://doi.org/10.1186/s12864-017-3569-x	SB0130
AgR137	M. bovis	ERR564387	Cattle	New Zealand	1993	28209138	Published	https://doi.org/10.1186/s12864-017-3569-x	SB1504
AgR138	M. bovis	ERR564388	Cattle	New Zealand	1995	28209138	Published	https://doi.org/10.1186/s12864-017-3569-x	SB1031
AgR14	M. bovis	ERR564273	Cattle	New Zealand	1998	28209138	Published	https://doi.org/10.1186/s12864-017-3569-x	SB0140
AgR142	M. bovis	ERR564392	Cattle	New Zealand	1994	28209138	Published	https://doi.org/10.1186/s12864-017-3569-x	SB1504
AgR144	M. bovis	ERR564394	Cattle	New Zealand	1994	28209138	Published	https://doi.org/10.1186/s12864-017-3569-x	SB1031
AgR147	M. bovis	ERR564395	Cattle	New Zealand	1996	28209138	Published	https://doi.org/10.1186/s12864-017-3569-x	SB1504
AgR148	M. bovis	ERR564396	Cattle	New Zealand	1995	28209138	Published	https://doi.org/10.1186/s12864-017-3569-x	SB1504
AgR15	M. bovis	ERR564274	Cattle	New Zealand	1998	28209138	Published	https://doi.org/10.1186/s12864-017-3569-x	SB0140
AgR152	M. bovis	ERR564399	Cattle	New Zealand	1997	28209138	Published	https://doi.org/10.1186/s12864-017-3569-x	SB1504
AgR156	M. bovis	ERR564402	Cattle	New Zealand	1990	28209138	Published	https://doi.org/10.1186/s12864-017-3569-x	SB1504
AgR157	M. bovis	ERR564403	Cattle	New Zealand	2005	28209138	Published	https://doi.org/10.1186/s12864-017-3569-x	SB1504
AgR158	M. bovis	ERR564404	Cattle	New Zealand	2004	28209138	Published	https://doi.org/10.1186/s12864-017-3569-x	SB1504
AgR159	M. bovis	ERR564405	Cattle	New Zealand	2004	28209138	Published	https://doi.org/10.1186/s12864-017-3569-x	SB1504
AgR16	M. bovis	ERR564275	Cattle	New Zealand	1998	28209138	Published	https://doi.org/10.1186/s12864-017-3569-x	SB0140
AgR160	M. bovis	ERR564406	Cattle	New Zealand	2005	28209138	Published	https://doi.org/10.1186/s12864-017-3569-x	SB0140
AgR161	M. bovis	ERR564407	Cattle	New Zealand	1999	28209138	Published	https://doi.org/10.1186/s12864-017-3569-x	SB1504
AgR163	M. bovis	ERR564409	Cattle	New Zealand	2005	28209138	Published	https://doi.org/10.1186/s12864-017-3569-x	SB1031
AgR165	M. bovis	ERR564411	Cattle	New Zealand	2005	28209138	Published	https://doi.org/10.1186/s12864-017-3569-x	SB1504
AgR166	M. bovis	ERR564412	Cattle	New Zealand	2002	28209138	Published	https://doi.org/10.1186/s12864-017-3569-x	SB0140
AgR167	M. bovis	ERR564413	Cattle	New Zealand	2005	28209138	Published	https://doi.org/10.1186/s12864-017-3569-x	SB1504
AgR168	M. bovis	ERR564414	Cattle	New Zealand	2002	28209138	Published	https://doi.org/10.1186/s12864-017-3569-x	SB1504
AgR17	M. bovis	ERR564276	Cattle	New Zealand	2003	28209138	Published	https://doi.org/10.1186/s12864-017-3569-x	SB0140
AgR171	M. bovis	ERR564417	Cattle	New Zealand	2000	28209138	Published	https://doi.org/10.1186/s12864-017-3569-x	SB1031
AgR174	M. bovis	ERR564420	Cattle	New Zealand	2003	28209138	Published	https://doi.org/10.1186/s12864-017-3569-x	SB1031
AgR175	M. bovis	ERR564421	Cattle	New Zealand	1999	28209138	Published	https://doi.org/10.1186/s12864-017-3569-x	SB1504
AgR176	M. bovis	ERR564422	Cattle	New Zealand	1991	28209138	Published	https://doi.org/10.1186/s12864-017-3569-x	SB1504
AgR180	M. bovis	ERR564426	Cattle	New Zealand	2005	28209138	Published	https://doi.org/10.1186/s12864-017-3569-x	SB1504
AgR181	M. bovis	ERR564427	Cattle	New Zealand	2000	28209138	Published	https://doi.org/10.1186/s12864-017-3569-x	SB1504
AgR182	M. bovis	ERR564428	Cattle	New Zealand	2003	28209138	Published	https://doi.org/10.1186/s12864-017-3569-x	SB1504
AgR184	M. bovis	ERR564430	Cattle	New Zealand	1999	28209138	Published	https://doi.org/10.1186/s12864-017-3569-x	SB1504
AgR185	M. bovis	ERR564431	Cattle	New Zealand	2004	28209138	Published	https://doi.org/10.1186/s12864-017-3569-x	SB1504
AgR188	M. bovis	ERR564434	Cattle	New Zealand	1991	28209138	Published	https://doi.org/10.1186/s12864-017-3569-x	SB1504
AgR189	M. bovis	ERR564435	Cattle	New Zealand	1998	28209138	Published	https://doi.org/10.1186/s12864-017-3569-x	SB1504
AgR193	M. bovis	ERR564438	Cattle	New Zealand	2004	28209138	Published	https://doi.org/10.1186/s12864-017-3569-x	SB1504
AgR196	M. bovis	ERR564441	Cattle	New Zealand	2005	28209138	Published	https://doi.org/10.1186/s12864-017-3569-x	SB1504
AgR198	M. bovis	ERR564442	Cattle	New Zealand	1993	28209138	Published	https://doi.org/10.1186/s12864-017-3569-x	SB1504
AgR199	M. bovis	ERR564443	Cattle	New Zealand	1999	28209138	Published	https://doi.org/10.1186/s12864-017-3569-x	SB1504
AgR2	M. bovis	ERR564261	Cattle	New Zealand	1993	28209138	Published	https://doi.org/10.1186/s12864-017-3569-x	SB0140
AgR20	M. bovis	ERR564279	Cattle	New Zealand	2006	28209138	Published	https://doi.org/10.1186/s12864-017-3569-x	SB0140
AgR203	M. bovis	ERR564445	Cattle	New Zealand	2001	28209138	Published	https://doi.org/10.1186/s12864-017-3569-x	SB0130
AgR205	M. bovis	ERR564447	Cattle	New Zealand	2004	28209138	Published	https://doi.org/10.1186/s12864-017-3569-x	SB0130
AgR209	M. bovis	ERR564449	Cattle	New Zealand	2004	28209138	Published	https://doi.org/10.1186/s12864-017-3569-x	SB1504
AgR21	M. bovis	ERR564280	Cattle	New Zealand	2002	28209138	Published	https://doi.org/10.1186/s12864-017-3569-x	SB0140
AgR211	M. bovis	ERR564450	Cattle	New Zealand	2007	28209138	Published	https://doi.org/10.1186/s12864-017-3569-x	SB1504
AgR212	M. bovis	ERR564451	Cattle	New Zealand	2007	28209138	Published	https://doi.org/10.1186/s12864-017-3569-x	SB1504
AgR214	M. bovis	ERR564452	Cattle	New Zealand	2010	28209138	Published	https://doi.org/10.1186/s12864-017-3569-x	SB0130
AgR217	M. bovis	ERR564454	Cattle	New Zealand	1998	28209138	Published	https://doi.org/10.1186/s12864-017-3569-x	SB1504
AgR219	M. bovis	ERR564456	Cattle	New Zealand	2006	28209138	Published	https://doi.org/10.1186/s12864-017-3569-x	SB2635
AgR22	M. bovis	ERR564281	Cattle	New Zealand	2002	28209138	Published	https://doi.org/10.1186/s12864-017-3569-x	SB0140
AgR220	M. bovis	ERR564457	Cattle	New Zealand	2005	28209138	Published	https://doi.org/10.1186/s12864-017-3569-x	SB1504
AgR222	M. bovis	SRR5216819	Cattle	New Zealand	1987	28209138	Published	https://doi.org/10.1186/s12864-017-3569-x	SB0130
AgR223	M. bovis	ERR564459	Cattle	New Zealand	2005	28209138	Published	https://doi.org/10.1186/s12864-017-3569-x	SB1504
AgR224	M. bovis	ERR564460	Cattle	New Zealand	2007	28209138	Published	https://doi.org/10.1186/s12864-017-3569-x	SB1031
AgR226	M. bovis	ERR564461	Cattle	New Zealand	2009	28209138	Published	https://doi.org/10.1186/s12864-017-3569-x	SB1504
AgR228	M. bovis	SRR5216860	Cattle	New Zealand	2011	28209138	Published	https://doi.org/10.1186/s12864-017-3569-x	SB0130
AgR229	M. bovis	SRR5216900	Cattle	New Zealand	2001	28209138	Published	https://doi.org/10.1186/s12864-017-3569-x	SB0130
AgR23	M. bovis	ERR564282	Cattle	New Zealand	2005	28209138	Published	https://doi.org/10.1186/s12864-017-3569-x	SB0140
AgR230	M. bovis	ERR564462	Cattle	New Zealand	2009	28209138	Published	https://doi.org/10.1186/s12864-017-3569-x	SB1504
AgR231	M. bovis	ERR564463	Cattle	New Zealand	2008	28209138	Published	https://doi.org/10.1186/s12864-017-3569-x	SB1504
AgR233	M. bovis	SRR5216857	Cattle	New Zealand	2010	28209138	Published	https://doi.org/10.1186/s12864-017-3569-x	SB0130
AgR234	M. bovis	SRR5216924	Cattle	New Zealand	2011	28209138	Published	https://doi.org/10.1186/s12864-017-3569-x	SB0130
AgR235	M. bovis	SRR5216690	Cattle	New Zealand	1998	28209138	Published	https://doi.org/10.1186/s12864-017-3569-x	SB0130
AgR237	M. bovis	SRR5216901	Cattle	New Zealand	2003	28209138	Published	https://doi.org/10.1186/s12864-017-3569-x	SB0130
AgR238	M. bovis	SRR5216816	Cattle	New Zealand	2011	28209138	Published	https://doi.org/10.1186/s12864-017-3569-x	SB0130
AgR24	M. bovis	ERR564283	Cattle	New Zealand	1992	28209138	Published	https://doi.org/10.1186/s12864-017-3569-x	SB0140
AgR240	M. bovis	SRR5216932	Cattle	New Zealand	2004	28209138	Published	https://doi.org/10.1186/s12864-017-3569-x	SB0130
AgR242	M. bovis	SRR5216775	Cattle	New Zealand	2007	28209138	Published	https://doi.org/10.1186/s12864-017-3569-x	SB0130
AgR244	M. bovis	SRR5216792	Cattle	New Zealand	2011	28209138	Published	https://doi.org/10.1186/s12864-017-3569-x	SB0130
AgR245	M. bovis	SRR5216874	Cattle	New Zealand	2008	28209138	Published	https://doi.org/10.1186/s12864-017-3569-x	SB0130
AgR246	M. bovis	SRR5216728	Cattle	New Zealand	2008	28209138	Published	https://doi.org/10.1186/s12864-017-3569-x	SB0130
AgR247	M. bovis	SRR5216735	Cattle	New Zealand	2002	28209138	Published	https://doi.org/10.1186/s12864-017-3569-x	SB0130
AgR248	M. bovis	SRR5216931	Cattle	New Zealand	2008	28209138	Published	https://doi.org/10.1186/s12864-017-3569-x	SB2643
AgR25	M. bovis	ERR564284	Cattle	New Zealand	1998	28209138	Published	https://doi.org/10.1186/s12864-017-3569-x	SB0140
AgR250	M. bovis	SRR5216822	Cattle	New Zealand	2006	28209138	Published	https://doi.org/10.1186/s12864-017-3569-x	SB0130
AgR251	M. bovis	SRR5216856	Cattle	New Zealand	2006	28209138	Published	https://doi.org/10.1186/s12864-017-3569-x	SB0130
AgR253	M. bovis	SRR5216745	Cattle	New Zealand	2005	28209138	Published	https://doi.org/10.1186/s12864-017-3569-x	SB0130
AgR254	M. bovis	SRR5216815	Cattle	New Zealand	2010	28209138	Published	https://doi.org/10.1186/s12864-017-3569-x	SB0130
AgR255	M. bovis	SRR5216905	Cattle	New Zealand	2008	28209138	Published	https://doi.org/10.1186/s12864-017-3569-x	SB0130
AgR256	M. bovis	ERR564465	Cattle	New Zealand	2006	28209138	Published	https://doi.org/10.1186/s12864-017-3569-x	SB1504
AgR257	M. bovis	ERR564466	Cattle	New Zealand	2009	28209138	Published	https://doi.org/10.1186/s12864-017-3569-x	SB2642
AgR258	M. bovis	ERR564467	Cattle	New Zealand	2009	28209138	Published	https://doi.org/10.1186/s12864-017-3569-x	SB1504
AgR261	M. bovis	SRR5216756	Cattle	New Zealand	2005	28209138	Published	https://doi.org/10.1186/s12864-017-3569-x	SB0130
AgR262	M. bovis	SRR5216776	Cattle	New Zealand	2005	28209138	Published	https://doi.org/10.1186/s12864-017-3569-x	SB0130
AgR263	M. bovis	SRR5216869	Cattle	New Zealand	2008	28209138	Published	https://doi.org/10.1186/s12864-017-3569-x	SB0130
AgR265	M. bovis	SRR5216717	Cattle	New Zealand	2004	28209138	Published	https://doi.org/10.1186/s12864-017-3569-x	SB0130
AgR268	M. bovis	SRR5216896	Cattle	New Zealand	2005	28209138	Published	https://doi.org/10.1186/s12864-017-3569-x	SB0130
AgR269	M. bovis	SRR5216823	Cattle	New Zealand	2008	28209138	Published	https://doi.org/10.1186/s12864-017-3569-x	SB0130
AgR27	M. bovis	ERR564286	Cattle	New Zealand	1984	28209138	Published	https://doi.org/10.1186/s12864-017-3569-x	SB0140
AgR270	M. bovis	SRR5216785	Cattle	New Zealand	2002	28209138	Published	https://doi.org/10.1186/s12864-017-3569-x	SB0130
AgR271	M. bovis	SRR5216872	Cattle	New Zealand	2010	28209138	Published	https://doi.org/10.1186/s12864-017-3569-x	SB2565
AgR272	M. bovis	SRR5216968	Cattle	New Zealand	2010	28209138	Published	https://doi.org/10.1186/s12864-017-3569-x	SB0130
AgR273	M. bovis	SRR5216726	Cattle	New Zealand	2007	28209138	Published	https://doi.org/10.1186/s12864-017-3569-x	SB0130
AgR274	M. bovis	SRR5216804	Cattle	New Zealand	2006	28209138	Published	https://doi.org/10.1186/s12864-017-3569-x	SB2565
AgR275	M. bovis	SRR5216813	Cattle	New Zealand	2007	28209138	Published	https://doi.org/10.1186/s12864-017-3569-x	SB0130
AgR276	M. bovis	SRR5216942	Cattle	New Zealand	2005	28209138	Published	https://doi.org/10.1186/s12864-017-3569-x	SB0130
AgR28	M. bovis	ERR564287	Cattle	New Zealand	2002	28209138	Published	https://doi.org/10.1186/s12864-017-3569-x	SB0140
AgR284	M. bovis	SRR5216870	Cattle	New Zealand	2001	28209138	Published	https://doi.org/10.1186/s12864-017-3569-x	SB0130
AgR285	M. bovis	SRR5216897	Cattle	New Zealand	2010	28209138	Published	https://doi.org/10.1186/s12864-017-3569-x	SB0130
AgR29	M. bovis	ERR564288	Cattle	New Zealand	2002	28209138	Published	https://doi.org/10.1186/s12864-017-3569-x	SB0140
AgR295	M. bovis	SRR5216868	Cattle	New Zealand	2008	28209138	Published	https://doi.org/10.1186/s12864-017-3569-x	SB0130
AgR297	M. bovis	SRR5216985	Cattle	New Zealand	2009	28209138	Published	https://doi.org/10.1186/s12864-017-3569-x	SB0130
AgR299	M. bovis	SRR5216737	Cattle	New Zealand	2010	28209138	Published	https://doi.org/10.1186/s12864-017-3569-x	SB1446
AgR30	M. bovis	ERR564289	Cattle	New Zealand	1984	28209138	Published	https://doi.org/10.1186/s12864-017-3569-x	SB0140
AgR301	M. bovis	SRR5216930	Cattle	New Zealand	2004	28209138	Published	https://doi.org/10.1186/s12864-017-3569-x	SB0130
AgR302	M. bovis	SRR5216902	Cattle	New Zealand	2007	28209138	Published	https://doi.org/10.1186/s12864-017-3569-x	SB0130
AgR303	M. bovis	SRR5216770	Cattle	New Zealand	1989	28209138	Published	https://doi.org/10.1186/s12864-017-3569-x	SB0130
AgR305	M. bovis	SRR5216832	Cattle	New Zealand	2008	28209138	Published	https://doi.org/10.1186/s12864-017-3569-x	SB1504
AgR308	M. bovis	SRR5216977	Cattle	New Zealand	2009	28209138	Published	https://doi.org/10.1186/s12864-017-3569-x	SB0130
AgR309	M. bovis	SRR5216750	Cattle	New Zealand	2008	28209138	Published	https://doi.org/10.1186/s12864-017-3569-x	SB1504
AgR31	M. bovis	ERR564290	Cattle	New Zealand	1994	28209138	Published	https://doi.org/10.1186/s12864-017-3569-x	SB0140
AgR310	M. bovis	SRR5216933	Cattle	New Zealand	2007	28209138	Published	https://doi.org/10.1186/s12864-017-3569-x	SB1504
AgR313	M. bovis	SRR5216955	Cattle	New Zealand	2003	28209138	Published	https://doi.org/10.1186/s12864-017-3569-x	SB0130
AgR316	M. bovis	SRR5216963	Cattle	New Zealand	2006	28209138	Published	https://doi.org/10.1186/s12864-017-3569-x	SB0130
AgR33	M. bovis	ERR564292	Cattle	New Zealand	2002	28209138	Published	https://doi.org/10.1186/s12864-017-3569-x	SB0140
AgR36	M. bovis	ERR564295	Cattle	New Zealand	2002	28209138	Published	https://doi.org/10.1186/s12864-017-3569-x	SB0140
AgR37	M. bovis	ERR564296	Cattle	New Zealand	1999	28209138	Published	https://doi.org/10.1186/s12864-017-3569-x	SB0140
AgR38	M. bovis	ERR564297	Cattle	New Zealand	2001	28209138	Published	https://doi.org/10.1186/s12864-017-3569-x	SB0140
AgR39	M. bovis	ERR564298	Cattle	New Zealand	2002	28209138	Published	https://doi.org/10.1186/s12864-017-3569-x	SB0140
AgR4	M. bovis	ERR564263	Cattle	New Zealand	1994	28209138	Published	https://doi.org/10.1186/s12864-017-3569-x	SB0140
AgR40	M. bovis	ERR564299	Cattle	New Zealand	1992	28209138	Published	https://doi.org/10.1186/s12864-017-3569-x	SB0140
AgR41	M. bovis	ERR564300	Cattle	New Zealand	2008	28209138	Published	https://doi.org/10.1186/s12864-017-3569-x	SB0140
AgR43	M. bovis	ERR564302	Cattle	New Zealand	2006	28209138	Published	https://doi.org/10.1186/s12864-017-3569-x	SB0140
AgR44	M. bovis	ERR564303	Cattle	New Zealand	2001	28209138	Published	https://doi.org/10.1186/s12864-017-3569-x	SB0140
AgR45	M. bovis	ERR564304	Cattle	New Zealand	1996	28209138	Published	https://doi.org/10.1186/s12864-017-3569-x	SB0140
AgR46	M. bovis	ERR564305	Cattle	New Zealand	2001	28209138	Published	https://doi.org/10.1186/s12864-017-3569-x	SB0140
AgR5	M. bovis	ERR564264	Cattle	New Zealand	1995	28209138	Published	https://doi.org/10.1186/s12864-017-3569-x	SB0140
AgR53	M. bovis	ERR564312	Cattle	New Zealand	1994	28209138	Published	https://doi.org/10.1186/s12864-017-3569-x	SB0140
AgR54	M. bovis	ERR564313	Cattle	New Zealand	2005	28209138	Published	https://doi.org/10.1186/s12864-017-3569-x	SB0140
AgR57	M. bovis	ERR564316	Cattle	New Zealand	1996	28209138	Published	https://doi.org/10.1186/s12864-017-3569-x	SB0140
AgR58	M. bovis	ERR564317	Cattle	New Zealand	1995	28209138	Published	https://doi.org/10.1186/s12864-017-3569-x	SB0273
AgR60	M. bovis	ERR564319	Cattle	New Zealand	2002	28209138	Published	https://doi.org/10.1186/s12864-017-3569-x	SB0140
AgR61	M. bovis	ERR564320	Cattle	New Zealand	1999	28209138	Published	https://doi.org/10.1186/s12864-017-3569-x	SB0140
AgR62	M. bovis	ERR564321	Cattle	New Zealand	1999	28209138	Published	https://doi.org/10.1186/s12864-017-3569-x	SB0140
AgR63	M. bovis	ERR564322	Cattle	New Zealand	2000	28209138	Published	https://doi.org/10.1186/s12864-017-3569-x	SB0140
AgR64	M. bovis	ERR564323	Cattle	New Zealand	2002	28209138	Published	https://doi.org/10.1186/s12864-017-3569-x	SB0140
AgR67	M. bovis	ERR564326	Cattle	New Zealand	2000	28209138	Published	https://doi.org/10.1186/s12864-017-3569-x	SB0140
AgR69	M. bovis	ERR564328	Cattle	New Zealand	2007	28209138	Published	https://doi.org/10.1186/s12864-017-3569-x	SB0140
AgR7	M. bovis	ERR564266	Cattle	New Zealand	2001	28209138	Published	https://doi.org/10.1186/s12864-017-3569-x	SB0140
AgR70	M. bovis	ERR564329	Cattle	New Zealand	1997	28209138	Published	https://doi.org/10.1186/s12864-017-3569-x	SB0140
AgR71	M. bovis	ERR564330	Cattle	New Zealand	1997	28209138	Published	https://doi.org/10.1186/s12864-017-3569-x	SB0140
AgR75	M. bovis	ERR564334	Cattle	New Zealand	1987	28209138	Published	https://doi.org/10.1186/s12864-017-3569-x	SB0140
AgR76	M. bovis	ERR564335	Cattle	New Zealand	1997	28209138	Published	https://doi.org/10.1186/s12864-017-3569-x	SB0980
AgR77	M. bovis	ERR564336	Cattle	New Zealand	1992	28209138	Published	https://doi.org/10.1186/s12864-017-3569-x	SB0140
AgR78	M. bovis	ERR564337	Cattle	New Zealand	1998	28209138	Published	https://doi.org/10.1186/s12864-017-3569-x	SB0140
AgR8	M. bovis	ERR564267	Cattle	New Zealand	2001	28209138	Published	https://doi.org/10.1186/s12864-017-3569-x	SB0140
AgR80	M. bovis	ERR564339	Cattle	New Zealand	2008	28209138	Published	https://doi.org/10.1186/s12864-017-3569-x	SB0140
AgR81	M. bovis	ERR564340	Cattle	New Zealand	2005	28209138	Published	https://doi.org/10.1186/s12864-017-3569-x	SB0140
AgR82	M. bovis	ERR564341	Cattle	New Zealand	1998	28209138	Published	https://doi.org/10.1186/s12864-017-3569-x	SB0140
AgR84	M. bovis	ERR564343	Cattle	New Zealand	1999	28209138	Published	https://doi.org/10.1186/s12864-017-3569-x	SB0140
AgR85	M. bovis	ERR564344	Cattle	New Zealand	1998	28209138	Published	https://doi.org/10.1186/s12864-017-3569-x	SB0140
AgR86	M. bovis	ERR564345	Cattle	New Zealand	2005	28209138	Published	https://doi.org/10.1186/s12864-017-3569-x	SB0140
AgR88	M. bovis	ERR564346	Cattle	New Zealand	1997	28209138	Published	https://doi.org/10.1186/s12864-017-3569-x	SB0140
AgR90	M. bovis	ERR564348	Cattle	New Zealand	2006	28209138	Published	https://doi.org/10.1186/s12864-017-3569-x	SB0140
AgR92	M. bovis	ERR564350	Cattle	New Zealand	1999	28209138	Published	https://doi.org/10.1186/s12864-017-3569-x	SB0140
AgR93	M. bovis	ERR564351	Cattle	New Zealand	1996	28209138	Published	https://doi.org/10.1186/s12864-017-3569-x	SB0140
AgR97	M. bovis	ERR564355	Cattle	New Zealand	2007	28209138	Published	https://doi.org/10.1186/s12864-017-3569-x	SB0140
AgR98	M. bovis	ERR564356	Cattle	New Zealand	2008	28209138	Published	https://doi.org/10.1186/s12864-017-3569-x	SB1504
AgRN13	M. bovis	ERR564471	Cattle	New Zealand	2009	28209138	Published	https://doi.org/10.1186/s12864-017-3569-x	SB0140
AgRN15	M. bovis	ERR564472	Cattle	New Zealand	2006	28209138	Published	https://doi.org/10.1186/s12864-017-3569-x	SB0140
AgRN20	M. bovis	ERR564473	Cattle	New Zealand	2006	28209138	Published	https://doi.org/10.1186/s12864-017-3569-x	SB0140
AgRN41	M. bovis	ERR564474	Cattle	New Zealand	2013	28209138	Published	https://doi.org/10.1186/s12864-017-3569-x	SB0140
AgRN44	M. bovis	ERR564475	Cattle	New Zealand	2013	28209138	Published	https://doi.org/10.1186/s12864-017-3569-x	SB0140
AgRN45	M. bovis	ERR564476	Cattle	New Zealand	2013	28209138	Published	https://doi.org/10.1186/s12864-017-3569-x	SB0140
AgRN51	M. bovis	ERR564477	Cattle	New Zealand	2013	28209138	Published	https://doi.org/10.1186/s12864-017-3569-x	SB0140
AgRN9	M. bovis	ERR564470	Cattle	New Zealand	2009	28209138	Published	https://doi.org/10.1186/s12864-017-3569-x	SB0140
N11	M. bovis	SRR5216694	Cattle	New Zealand	2009	28209138	Published	https://doi.org/10.1186/s12864-017-3569-x	SB0130
N16	M. bovis	SRR5216780	Cattle	New Zealand	2009	28209138	Published	https://doi.org/10.1186/s12864-017-3569-x	SB0130
N19	M. bovis	SRR5216915	Cattle	New Zealand	2009	28209138	Published	https://doi.org/10.1186/s12864-017-3569-x	SB0130
N23	M. bovis	SRR5216766	Cattle	New Zealand	2013	28209138	Published	https://doi.org/10.1186/s12864-017-3569-x	SB0130
N27	M. bovis	SRR5216710	Cattle	New Zealand	2008	28209138	Published	https://doi.org/10.1186/s12864-017-3569-x	SB0130
N29	M. bovis	SRR5216800	Cattle	New Zealand	2013	28209138	Published	https://doi.org/10.1186/s12864-017-3569-x	SB0130
N36	M. bovis	SRR5216734	Cattle	New Zealand	2013	28209138	Published	https://doi.org/10.1186/s12864-017-3569-x	SB0130
N37	M. bovis	SRR5216701	Cattle	New Zealand	2013	28209138	Published	https://doi.org/10.1186/s12864-017-3569-x	SB0130
N38	M. bovis	SRR5216777	Cattle	New Zealand	2013	28209138	Published	https://doi.org/10.1186/s12864-017-3569-x	SB0130
N42	M. bovis	SRR5216948	Cattle	New Zealand	2013	28209138	Published	https://doi.org/10.1186/s12864-017-3569-x	SB0130
N47	M. bovis	SRR5216784	Cattle	New Zealand	2013	28209138	Published	https://doi.org/10.1186/s12864-017-3569-x	SB0130
N49	M. bovis	SRR5216969	Cattle	New Zealand	2013	28209138	Published	https://doi.org/10.1186/s12864-017-3569-x	SB0130
N50	M. bovis	SRR5216935	Cattle	New Zealand	2013	28209138	Published	https://doi.org/10.1186/s12864-017-3569-x	SB0130
N52	M. bovis	SRR5216866	Cattle	New Zealand	2013	28209138	Published	https://doi.org/10.1186/s12864-017-3569-x	SB0130
N53	M. bovis	SRR5216778	Cattle	New Zealand	2013	28209138	Published	https://doi.org/10.1186/s12864-017-3569-x	SB0130
AgR100184	M. bovis	SRR7617797	Cattle	New Zealand	2010	30425997	Published	https://doi.org/10.3389/fvets.2018.00272	SB0130
AgR100477	M. bovis	SRR7617796	Cattle	New Zealand	2010	30425997	Published	https://doi.org/10.3389/fvets.2018.00272	SB0130
AgR100540	M. bovis	SRR7617714	Cattle	New Zealand	2010	30425997	Published	https://doi.org/10.3389/fvets.2018.00272	SB0140
AgR100792	M. bovis	SRR7617715	Cattle	New Zealand	2010	30425997	Published	https://doi.org/10.3389/fvets.2018.00272	SB1446
AgR101097	M. bovis	SRR7617712	Cattle	New Zealand	2010	30425997	Published	https://doi.org/10.3389/fvets.2018.00272	SB2642
AgR1013613	M. bovis	SRR7617389	Cattle	New Zealand	2010	30425997	Published	https://doi.org/10.3389/fvets.2018.00272	SB0130
AgR10667	M. bovis	SRR7617360	Cattle	New Zealand	2010	30425997	Published	https://doi.org/10.3389/fvets.2018.00272	SB0140
AgR10682	M. bovis	SRR7617358	Cattle	New Zealand	2016	30425997	Published	https://doi.org/10.3389/fvets.2018.00272	SB0130
AgR10683	M. bovis	SRR7617359	Cattle	New Zealand	2016	30425997	Published	https://doi.org/10.3389/fvets.2018.00272	SB0130
AgR110570	M. bovis	SRR7617711	Cattle	New Zealand	2011	30425997	Published	https://doi.org/10.3389/fvets.2018.00272	SB1031
AgR110732	M. bovis	SRR7617708	Cattle	New Zealand	2011	30425997	Published	https://doi.org/10.3389/fvets.2018.00272	SB1031
AgR11491	M. bovis	SRR7617862	Cattle	New Zealand	2001	30425997	Published	https://doi.org/10.3389/fvets.2018.00272	SB1031
AgR120111	M. bovis	SRR7617709	Cattle	New Zealand	2012	30425997	Published	https://doi.org/10.3389/fvets.2018.00272	SB0130
AgR120574	M. bovis	SRR7617716	Cattle	New Zealand	2012	30425997	Published	https://doi.org/10.3389/fvets.2018.00272	SB0130
AgR130037	M. bovis	SRR7617856	Cattle	New Zealand	2013	30425997	Published	https://doi.org/10.3389/fvets.2018.00272	SB1504
AgR130038	M. bovis	SRR7617855	Cattle	New Zealand	2013	30425997	Published	https://doi.org/10.3389/fvets.2018.00272	SB2645
AgR130039	M. bovis	SRR7617858	Cattle	New Zealand	2013	30425997	Published	https://doi.org/10.3389/fvets.2018.00272	SB1504
AgR130040	M. bovis	SRR7617857	Cattle	New Zealand	2013	30425997	Published	https://doi.org/10.3389/fvets.2018.00272	SB1504
AgR130084	M. bovis	SRR7617852	Cattle	New Zealand	2013	30425997	Published	https://doi.org/10.3389/fvets.2018.00272	SB1504
AgR130086	M. bovis	SRR7617851	Cattle	New Zealand	2013	30425997	Published	https://doi.org/10.3389/fvets.2018.00272	SB0130
AgR130350	M. bovis	SRR7617854	Cattle	New Zealand	2013	30425997	Published	https://doi.org/10.3389/fvets.2018.00272	SB2646
AgR130387	M. bovis	SRR7617853	Cattle	New Zealand	2013	30425997	Published	https://doi.org/10.3389/fvets.2018.00272	SB1504
AgR130388	M. bovis	SRR7617860	Cattle	New Zealand	2013	30425997	Published	https://doi.org/10.3389/fvets.2018.00272	SB1504
AgR130389	M. bovis	SRR7617859	Cattle	New Zealand	2013	30425997	Published	https://doi.org/10.3389/fvets.2018.00272	SB1504
AgR130390	M. bovis	SRR7617749	Cattle	New Zealand	2013	30425997	Published	https://doi.org/10.3389/fvets.2018.00272	SB2645
AgR130502	M. bovis	SRR7617748	Cattle	New Zealand	2013	30425997	Published	https://doi.org/10.3389/fvets.2018.00272	SB1504
AgR130563	M. bovis	SRR7617751	Cattle	New Zealand	2013	30425997	Published	https://doi.org/10.3389/fvets.2018.00272	SB1504
AgR140326	M. bovis	SRR7617750	Cattle	New Zealand	2014	30425997	Published	https://doi.org/10.3389/fvets.2018.00272	SB1504
AgR150110	M. bovis	SRR7617753	Cattle	New Zealand	2015	30425997	Published	https://doi.org/10.3389/fvets.2018.00272	SB0130
AgR1601	M. bovis	SRR7617828	Cattle	New Zealand	1999	30425997	Published	https://doi.org/10.3389/fvets.2018.00272	SB0273
AgR1602	M. bovis	SRR7617825	Cattle	New Zealand	1994	30425997	Published	https://doi.org/10.3389/fvets.2018.00272	SB0140
AgR1605	M. bovis	SRR7617824	Cattle	New Zealand	2015	30425997	Published	https://doi.org/10.3389/fvets.2018.00272	SB0140
AgR1606	M. bovis	SRR7617821	Cattle	New Zealand	2015	30425997	Published	https://doi.org/10.3389/fvets.2018.00272	SB0140
AgR1606931	M. bovis	SRR7617776	Cattle	New Zealand	2016	30425997	Published	https://doi.org/10.3389/fvets.2018.00272	SB0140
AgR1607	M. bovis	SRR7617822	Cattle	New Zealand	2015	30425997	Published	https://doi.org/10.3389/fvets.2018.00272	SB0140
AgR1607381	M. bovis	SRR7617777	Cattle	New Zealand	2016	30425997	Published	https://doi.org/10.3389/fvets.2018.00272	SB0140
AgR160775	M. bovis	SRR7617757	Cattle	New Zealand	2016	30425997	Published	https://doi.org/10.3389/fvets.2018.00272	SB0130
AgR160791	M. bovis	SRR7617756	Cattle	New Zealand	2016	30425997	Published	https://doi.org/10.3389/fvets.2018.00272	SB0140
AgR160792	M. bovis	SRR7617604	Cattle	New Zealand	2016	30425997	Published	https://doi.org/10.3389/fvets.2018.00272	SB0140
AgR1608	M. bovis	SRR7617829	Cattle	New Zealand	2015	30425997	Published	https://doi.org/10.3389/fvets.2018.00272	SB0140
AgR160852	M. bovis	SRR7617602	Cattle	New Zealand	2016	30425997	Published	https://doi.org/10.3389/fvets.2018.00272	SB1504
AgR1609	M. bovis	SRR7617830	Cattle	New Zealand	2015	30425997	Published	https://doi.org/10.3389/fvets.2018.00272	SB0140
AgR1610	M. bovis	SRR7617456	Cattle	New Zealand	2015	30425997	Published	https://doi.org/10.3389/fvets.2018.00272	SB0140
AgR16101	M. bovis	SRR7617495	Cattle	New Zealand	2015	30425997	Published	https://doi.org/10.3389/fvets.2018.00272	SB0130
AgR16104	M. bovis	SRR7617496	Cattle	New Zealand	2014	30425997	Published	https://doi.org/10.3389/fvets.2018.00272	SB0130
AgR16105	M. bovis	SRR7617491	Cattle	New Zealand	2016	30425997	Published	https://doi.org/10.3389/fvets.2018.00272	SB2639
AgR16106	M. bovis	SRR7617490	Cattle	New Zealand	2015	30425997	Published	https://doi.org/10.3389/fvets.2018.00272	SB0130
AgR16107	M. bovis	SRR7617493	Cattle	New Zealand	2015	30425997	Published	https://doi.org/10.3389/fvets.2018.00272	SB0130
AgR1611	M. bovis	SRR7617455	Cattle	New Zealand	2015	30425997	Published	https://doi.org/10.3389/fvets.2018.00272	SB0140
AgR1615	M. bovis	SRR7617451	Cattle	New Zealand	2013	30425997	Published	https://doi.org/10.3389/fvets.2018.00272	SB0130
AgR1616	M. bovis	SRR7617454	Cattle	New Zealand	2013	30425997	Published	https://doi.org/10.3389/fvets.2018.00272	SB0130
AgR1617	M. bovis	SRR7617453	Cattle	New Zealand	2013	30425997	Published	https://doi.org/10.3389/fvets.2018.00272	SB0130
AgR1618	M. bovis	SRR7617460	Cattle	New Zealand	2014	30425997	Published	https://doi.org/10.3389/fvets.2018.00272	SB0130
AgR1619	M. bovis	SRR7617459	Cattle	New Zealand	2014	30425997	Published	https://doi.org/10.3389/fvets.2018.00272	SB0130
AgR1622	M. bovis	SRR7617592	Cattle	New Zealand	2013	30425997	Published	https://doi.org/10.3389/fvets.2018.00272	SB0130
AgR1623	M. bovis	SRR7617593	Cattle	New Zealand	2013	30425997	Published	https://doi.org/10.3389/fvets.2018.00272	SB0130
AgR1624	M. bovis	SRR7617594	Cattle	New Zealand	2015	30425997	Published	https://doi.org/10.3389/fvets.2018.00272	SB0130
AgR1625	M. bovis	SRR7617595	Cattle	New Zealand	2013	30425997	Published	https://doi.org/10.3389/fvets.2018.00272	SB0130
AgR1628	M. bovis	SRR7617598	Cattle	New Zealand	2011	30425997	Published	https://doi.org/10.3389/fvets.2018.00272	SB0140
AgR1630	M. bovis	SRR7617600	Cattle	New Zealand	2015	30425997	Published	https://doi.org/10.3389/fvets.2018.00272	SB0130
AgR1634	M. bovis	SRR7617746	Cattle	New Zealand	2015	30425997	Published	https://doi.org/10.3389/fvets.2018.00272	SB0140
AgR1635	M. bovis	SRR7617745	Cattle	New Zealand	2015	30425997	Published	https://doi.org/10.3389/fvets.2018.00272	SB0140
AgR1636	M. bovis	SRR7617744	Cattle	New Zealand	2015	30425997	Published	https://doi.org/10.3389/fvets.2018.00272	SB0140
AgR1637	M. bovis	SRR7617743	Cattle	New Zealand	2011	30425997	Published	https://doi.org/10.3389/fvets.2018.00272	SB0140
AgR1638	M. bovis	SRR7617742	Cattle	New Zealand	2015	30425997	Published	https://doi.org/10.3389/fvets.2018.00272	SB0140
AgR1640	M. bovis	SRR7617740	Cattle	New Zealand	2014	30425997	Published	https://doi.org/10.3389/fvets.2018.00272	SB0140
AgR1652	M. bovis	SRR7617366	Cattle	New Zealand	2007	30425997	Published	https://doi.org/10.3389/fvets.2018.00272	SB0140
AgR1660	M. bovis	SRR7617524	Cattle	New Zealand	2016	30425997	Published	https://doi.org/10.3389/fvets.2018.00272	SB0140
AgR1661	M. bovis	SRR7617527	Cattle	New Zealand	2016	30425997	Published	https://doi.org/10.3389/fvets.2018.00272	SB0140
AgR1664	M. bovis	SRR7617518	Cattle	New Zealand	2012	30425997	Published	https://doi.org/10.3389/fvets.2018.00272	SB0140
AgR1665	M. bovis	SRR7617668	Cattle	New Zealand	2012	30425997	Published	https://doi.org/10.3389/fvets.2018.00272	SB0140
AgR1666	M. bovis	SRR7617669	Cattle	New Zealand	2010	30425997	Published	https://doi.org/10.3389/fvets.2018.00272	SB0140
AgR1668	M. bovis	SRR7617671	Cattle	New Zealand	2010	30425997	Published	https://doi.org/10.3389/fvets.2018.00272	SB0140
AgR1669	M. bovis	SRR7617672	Cattle	New Zealand	2010	30425997	Published	https://doi.org/10.3389/fvets.2018.00272	SB0140
AgR1671	M. bovis	SRR7617665	Cattle	New Zealand	1997	30425997	Published	https://doi.org/10.3389/fvets.2018.00272	SB0140
AgR1677	M. bovis	SRR7617812	Cattle	New Zealand	2015	30425997	Published	https://doi.org/10.3389/fvets.2018.00272	SB1897
AgR16794	M. bovis	SRR7617492	Cattle	New Zealand	2016	30425997	Published	https://doi.org/10.3389/fvets.2018.00272	SB0140
AgR1684	M. bovis	SRR7617809	Cattle	New Zealand	2016	30425997	Published	https://doi.org/10.3389/fvets.2018.00272	SB0130
AgR1685	M. bovis	SRR7617816	Cattle	New Zealand	2016	30425997	Published	https://doi.org/10.3389/fvets.2018.00272	SB1504
AgR1686	M. bovis	SRR7617815	Cattle	New Zealand	2016	30425997	Published	https://doi.org/10.3389/fvets.2018.00272	SB0130
AgR1687	M. bovis	SRR7617814	Cattle	New Zealand	2016	30425997	Published	https://doi.org/10.3389/fvets.2018.00272	SB0130
AgR1689	M. bovis	SRR7617813	Cattle	New Zealand	2016	30425997	Published	https://doi.org/10.3389/fvets.2018.00272	SB0054
AgR170058	M. bovis	SRR7617603	Cattle	New Zealand	2017	30425997	Published	https://doi.org/10.3389/fvets.2018.00272	SB0130
AgR170080	M. bovis	SRR7617608	Cattle	New Zealand	2017	30425997	Published	https://doi.org/10.3389/fvets.2018.00272	SB0130
AgR1701	M. bovis	SRR7617703	Cattle	New Zealand	2016	30425997	Published	https://doi.org/10.3389/fvets.2018.00272	SB0130
AgR170103	M. bovis	SRR7617609	Cattle	New Zealand	2017	30425997	Published	https://doi.org/10.3389/fvets.2018.00272	SB0130
AgR170110	M. bovis	SRR7617606	Cattle	New Zealand	2017	30425997	Published	https://doi.org/10.3389/fvets.2018.00272	SB0130
AgR170145	M. bovis	SRR7617607	Cattle	New Zealand	2017	30425997	Published	https://doi.org/10.3389/fvets.2018.00272	SB0130
AgR170170	M. bovis	SRR7617610	Cattle	New Zealand	2017	30425997	Published	https://doi.org/10.3389/fvets.2018.00272	SB2645
AgR170171	M. bovis	SRR7617611	Cattle	New Zealand	2017	30425997	Published	https://doi.org/10.3389/fvets.2018.00272	SB2645
AgR170181	M. bovis	SRR7617467	Cattle	New Zealand	2017	30425997	Published	https://doi.org/10.3389/fvets.2018.00272	SB0130
AgR170216	M. bovis	SRR7617465	Cattle	New Zealand	2017	30425997	Published	https://doi.org/10.3389/fvets.2018.00272	SB0130
AgR1702452	M. bovis	SRR7617364	Cattle	New Zealand	2017	30425997	Published	https://doi.org/10.3389/fvets.2018.00272	SB0130
AgR1702501	M. bovis	SRR7617779	Cattle	New Zealand	2017	30425997	Published	https://doi.org/10.3389/fvets.2018.00272	SB0130
AgR170265	M. bovis	SRR7617464	Cattle	New Zealand	2017	30425997	Published	https://doi.org/10.3389/fvets.2018.00272	SB0130
AgR170271	M. bovis	SRR7617463	Cattle	New Zealand	2017	30425997	Published	https://doi.org/10.3389/fvets.2018.00272	SB0140
AgR170275	M. bovis	SRR7617462	Cattle	New Zealand	2017	30425997	Published	https://doi.org/10.3389/fvets.2018.00272	SB0130
AgR170276	M. bovis	SRR7617461	Cattle	New Zealand	2017	30425997	Published	https://doi.org/10.3389/fvets.2018.00272	SB2645
AgR170291	M. bovis	SRR7617471	Cattle	New Zealand	2017	30425997	Published	https://doi.org/10.3389/fvets.2018.00272	SB0140
AgR170307	M. bovis	SRR7617565	Cattle	New Zealand	2017	30425997	Published	https://doi.org/10.3389/fvets.2018.00272	SB0140
AgR170308	M. bovis	SRR7617833	Cattle	New Zealand	2017	30425997	Published	https://doi.org/10.3389/fvets.2018.00272	SB0130
AgR170309	M. bovis	SRR7617834	Cattle	New Zealand	2017	30425997	Published	https://doi.org/10.3389/fvets.2018.00272	SB0130
AgR170349	M. bovis	SRR7617835	Cattle	New Zealand	2017	30425997	Published	https://doi.org/10.3389/fvets.2018.00272	SB0130
AgR170351	M. bovis	SRR7617836	Cattle	New Zealand	2017	30425997	Published	https://doi.org/10.3389/fvets.2018.00272	SB0140
AgR170368	M. bovis	SRR7617837	Cattle	New Zealand	2017	30425997	Published	https://doi.org/10.3389/fvets.2018.00272	SB2647
AgR170369	M. bovis	SRR7617838	Cattle	New Zealand	2017	30425997	Published	https://doi.org/10.3389/fvets.2018.00272	SB0130
AgR170386	M. bovis	SRR7617839	Cattle	New Zealand	2017	30425997	Published	https://doi.org/10.3389/fvets.2018.00272	SB0140
AgR170392	M. bovis	SRR7617840	Cattle	New Zealand	2017	30425997	Published	https://doi.org/10.3389/fvets.2018.00272	SB1504
AgR170393	M. bovis	SRR7617831	Cattle	New Zealand	2017	30425997	Published	https://doi.org/10.3389/fvets.2018.00272	SB1446
AgR170395	M. bovis	SRR7617832	Cattle	New Zealand	2017	30425997	Published	https://doi.org/10.3389/fvets.2018.00272	SB0130
AgR170397	M. bovis	SRR7617695	Cattle	New Zealand	2017	30425997	Published	https://doi.org/10.3389/fvets.2018.00272	SB0130
AgR1704033	M. bovis	SRR7617624	Cattle	New Zealand	2017	30425997	Published	https://doi.org/10.3389/fvets.2018.00272	SB0130
AgR170417	M. bovis	SRR7617694	Cattle	New Zealand	2017	30425997	Published	https://doi.org/10.3389/fvets.2018.00272	SB0130
AgR170418	M. bovis	SRR7617697	Cattle	New Zealand	2017	30425997	Published	https://doi.org/10.3389/fvets.2018.00272	SB0130
AgR170419	M. bovis	SRR7617696	Cattle	New Zealand	2017	30425997	Published	https://doi.org/10.3389/fvets.2018.00272	SB0130
AgR170421	M. bovis	SRR7617691	Cattle	New Zealand	2017	30425997	Published	https://doi.org/10.3389/fvets.2018.00272	SB0130
AgR170428	M. bovis	SRR7617690	Cattle	New Zealand	2017	30425997	Published	https://doi.org/10.3389/fvets.2018.00272	SB0140
AgR170432	M. bovis	SRR7617693	Cattle	New Zealand	2017	30425997	Published	https://doi.org/10.3389/fvets.2018.00272	SB0130
AgR170437	M. bovis	SRR7617692	Cattle	New Zealand	2017	30425997	Published	https://doi.org/10.3389/fvets.2018.00272	SB0130
AgR170438	M. bovis	SRR7617689	Cattle	New Zealand	2017	30425997	Published	https://doi.org/10.3389/fvets.2018.00272	SB0130
AgR170439	M. bovis	SRR7617688	Cattle	New Zealand	2017	30425997	Published	https://doi.org/10.3389/fvets.2018.00272	SB0130
AgR170443	M. bovis	SRR7617547	Cattle	New Zealand	2017	30425997	Published	https://doi.org/10.3389/fvets.2018.00272	SB0130
AgR170444	M. bovis	SRR7617548	Cattle	New Zealand	2017	30425997	Published	https://doi.org/10.3389/fvets.2018.00272	SB0130
AgR170481	M. bovis	SRR7617545	Cattle	New Zealand	2017	30425997	Published	https://doi.org/10.3389/fvets.2018.00272	SB0140
AgR170512	M. bovis	SRR7617546	Cattle	New Zealand	2017	30425997	Published	https://doi.org/10.3389/fvets.2018.00272	SB0130
AgR170598	M. bovis	SRR7617543	Cattle	New Zealand	2017	30425997	Published	https://doi.org/10.3389/fvets.2018.00272	SB0130
AgR1706	M. bovis	SRR7617698	Cattle	New Zealand	2016	30425997	Published	https://doi.org/10.3389/fvets.2018.00272	SB0130
AgR170603	M. bovis	SRR7617544	Cattle	New Zealand	2017	30425997	Published	https://doi.org/10.3389/fvets.2018.00272	SB2639
AgR170607	M. bovis	SRR7617541	Cattle	New Zealand	2017	30425997	Published	https://doi.org/10.3389/fvets.2018.00272	SB0130
AgR170664	M. bovis	SRR7617539	Cattle	New Zealand	2017	30425997	Published	https://doi.org/10.3389/fvets.2018.00272	SB0140
AgR170708	M. bovis	SRR7617384	Cattle	New Zealand	2017	30425997	Published	https://doi.org/10.3389/fvets.2018.00272	SB0140
AgR170754	M. bovis	SRR7617383	Cattle	New Zealand	2017	30425997	Published	https://doi.org/10.3389/fvets.2018.00272	SB0130
AgR1707701	M. bovis	SRR7617679	Cattle	New Zealand	2017	30425997	Published	https://doi.org/10.3389/fvets.2018.00272	SB0140
AgR1717	M. bovis	SRR7617632	Cattle	New Zealand	2016	30425997	Published	https://doi.org/10.3389/fvets.2018.00272	SB0140
AgR1723	M. bovis	SRR7617477	Cattle	New Zealand	2016	30425997	Published	https://doi.org/10.3389/fvets.2018.00272	SB0130
AgR1724	M. bovis	SRR7617476	Cattle	New Zealand	2016	30425997	Published	https://doi.org/10.3389/fvets.2018.00272	SB0140
AgR1725	M. bovis	SRR7617479	Cattle	New Zealand	2016	30425997	Published	https://doi.org/10.3389/fvets.2018.00272	SB0140
AgR1730	M. bovis	SRR7617844	Cattle	New Zealand	2016	30425997	Published	https://doi.org/10.3389/fvets.2018.00272	SB0130
AgR1732	M. bovis	SRR7617842	Cattle	New Zealand	2016	30425997	Published	https://doi.org/10.3389/fvets.2018.00272	SB0130
AgR1733	M. bovis	SRR7617847	Cattle	New Zealand	2016	30425997	Published	https://doi.org/10.3389/fvets.2018.00272	SB0130
AgR1734	M. bovis	SRR7617848	Cattle	New Zealand	2016	30425997	Published	https://doi.org/10.3389/fvets.2018.00272	SB0130
AgR1737	M. bovis	SRR7617849	Cattle	New Zealand	2016	30425997	Published	https://doi.org/10.3389/fvets.2018.00272	SB0140
AgR1738	M. bovis	SRR7617850	Cattle	New Zealand	2016	30425997	Published	https://doi.org/10.3389/fvets.2018.00272	SB0130
AgR1743	M. bovis	SRR7617651	Cattle	New Zealand	2016	30425997	Published	https://doi.org/10.3389/fvets.2018.00272	SB0140
AgR1744	M. bovis	SRR7617650	Cattle	New Zealand	2016	30425997	Published	https://doi.org/10.3389/fvets.2018.00272	SB0140
AgR1745	M. bovis	SRR7617649	Cattle	New Zealand	2016	30425997	Published	https://doi.org/10.3389/fvets.2018.00272	SB0130
AgR1746	M. bovis	SRR7617648	Cattle	New Zealand	2016	30425997	Published	https://doi.org/10.3389/fvets.2018.00272	SB0130
AgR1747	M. bovis	SRR7617653	Cattle	New Zealand	2007	30425997	Published	https://doi.org/10.3389/fvets.2018.00272	SB0140
AgR1751	M. bovis	SRR7617504	Cattle	New Zealand	2016	30425997	Published	https://doi.org/10.3389/fvets.2018.00272	SB0130
AgR1752	M. bovis	SRR7617505	Cattle	New Zealand	2016	30425997	Published	https://doi.org/10.3389/fvets.2018.00272	SB0130
AgR1753	M. bovis	SRR7617498	Cattle	New Zealand	2016	30425997	Published	https://doi.org/10.3389/fvets.2018.00272	SB0273
AgR1754	M. bovis	SRR7617499	Cattle	New Zealand	2016	30425997	Published	https://doi.org/10.3389/fvets.2018.00272	SB0130
AgR1755	M. bovis	SRR7617500	Cattle	New Zealand	2016	30425997	Published	https://doi.org/10.3389/fvets.2018.00272	SB0130
AgR1757	M. bovis	SRR7617506	Cattle	New Zealand	2016	30425997	Published	https://doi.org/10.3389/fvets.2018.00272	SB0140
AgR1759	M. bovis	SRR7617425	Cattle	New Zealand	2016	30425997	Published	https://doi.org/10.3389/fvets.2018.00272	SB0130
AgR1760	M. bovis	SRR7617424	Cattle	New Zealand	2016	30425997	Published	https://doi.org/10.3389/fvets.2018.00272	SB0130
AgR1761	M. bovis	SRR7617427	Cattle	New Zealand	2016	30425997	Published	https://doi.org/10.3389/fvets.2018.00272	SB0130
AgR1762	M. bovis	SRR7617426	Cattle	New Zealand	2016	30425997	Published	https://doi.org/10.3389/fvets.2018.00272	SB0130
AgR1763	M. bovis	SRR7617421	Cattle	New Zealand	2016	30425997	Published	https://doi.org/10.3389/fvets.2018.00272	SB0130
AgR1764	M. bovis	SRR7617420	Cattle	New Zealand	2016	30425997	Published	https://doi.org/10.3389/fvets.2018.00272	SB0140
AgR1765	M. bovis	SRR7617820	Cattle	New Zealand	2016	30425997	Published	https://doi.org/10.3389/fvets.2018.00272	SB0140
AgR1766	M. bovis	SRR7617819	Cattle	New Zealand	2016	30425997	Published	https://doi.org/10.3389/fvets.2018.00272	SB0140
AgR1767	M. bovis	SRR7617417	Cattle	New Zealand	2016	30425997	Published	https://doi.org/10.3389/fvets.2018.00272	SB0140
AgR1768	M. bovis	SRR7617416	Cattle	New Zealand	2016	30425997	Published	https://doi.org/10.3389/fvets.2018.00272	SB0140
AgR1769	M. bovis	SRR7617469	Cattle	New Zealand	2016	30425997	Published	https://doi.org/10.3389/fvets.2018.00272	SB0130
AgR1770	M. bovis	SRR7617470	Cattle	New Zealand	2016	30425997	Published	https://doi.org/10.3389/fvets.2018.00272	SB0130
AgR180045	M. bovis	SRR7617382	Cattle	New Zealand	2018	30425997	Published	https://doi.org/10.3389/fvets.2018.00272	SB0130
AgR180049	M. bovis	SRR7617381	Cattle	New Zealand	2018	30425997	Published	https://doi.org/10.3389/fvets.2018.00272	SB0130
AgR180057	M. bovis	SRR7617388	Cattle	New Zealand	2018	30425997	Published	https://doi.org/10.3389/fvets.2018.00272	SB0130
AgR180071	M. bovis	SRR7617387	Cattle	New Zealand	2018	30425997	Published	https://doi.org/10.3389/fvets.2018.00272	SB0130
AgR180078	M. bovis	SRR7617386	Cattle	New Zealand	2018	30425997	Published	https://doi.org/10.3389/fvets.2018.00272	SB0130
AgR180086	M. bovis	SRR7617385	Cattle	New Zealand	2018	30425997	Published	https://doi.org/10.3389/fvets.2018.00272	SB0130
AgR1830	M. bovis	SRR7617410	Cattle	New Zealand	2000	30425997	Published	https://doi.org/10.3389/fvets.2018.00272	SB0140
AgR200360	M. bovis	SRR7617390	Cattle	New Zealand	2002	30425997	Published	https://doi.org/10.3389/fvets.2018.00272	SB1031
AgR288	M. bovis	SRR7617583	Cattle	New Zealand	2011	30425997	Published	https://doi.org/10.3389/fvets.2018.00272	SB0130
AgR30347	M. bovis	SRR7617449	Cattle	New Zealand	2003	30425997	Published	https://doi.org/10.3389/fvets.2018.00272	SB0140
AgR314	M. bovis	SRR7617584	Cattle	New Zealand	2003	30425997	Published	https://doi.org/10.3389/fvets.2018.00272	SB1504
AgR315	M. bovis	SRR7617585	Cattle	New Zealand	2006	30425997	Published	https://doi.org/10.3389/fvets.2018.00272	SB0130
AgR405	M. bovis	SRR7617589	Cattle	New Zealand	2004	30425997	Published	https://doi.org/10.3389/fvets.2018.00272	SB0130
AgR408	M. bovis	SRR7617590	Cattle	New Zealand	2011	30425997	Published	https://doi.org/10.3389/fvets.2018.00272	SB0130
AgR41016	M. bovis	SRR7617787	Cattle	New Zealand	2004	30425997	Published	https://doi.org/10.3389/fvets.2018.00272	SB0140
AgR412	M. bovis	SRR7617446	Cattle	New Zealand	2011	30425997	Published	https://doi.org/10.3389/fvets.2018.00272	SB0140
AgR41346	M. bovis	SRR7617786	Cattle	New Zealand	2004	30425997	Published	https://doi.org/10.3389/fvets.2018.00272	SB0140
AgR414	M. bovis	SRR7617444	Cattle	New Zealand	1994	30425997	Published	https://doi.org/10.3389/fvets.2018.00272	SB0140
AgR41511	M. bovis	SRR7617785	Cattle	New Zealand	2004	30425997	Published	https://doi.org/10.3389/fvets.2018.00272	SB0130
AgR416	M. bovis	SRR7617442	Cattle	New Zealand	2007	30425997	Published	https://doi.org/10.3389/fvets.2018.00272	SB0140
AgR420	M. bovis	SRR7617439	Cattle	New Zealand	2004	30425997	Published	https://doi.org/10.3389/fvets.2018.00272	SB0140
AgR421	M. bovis	SRR7617448	Cattle	New Zealand	2010	30425997	Published	https://doi.org/10.3389/fvets.2018.00272	SB2044
AgR501	M. bovis	SRR7617447	Cattle	New Zealand	2013	30425997	Published	https://doi.org/10.3389/fvets.2018.00272	SB0140
AgR505	M. bovis	SRR7617429	Cattle	New Zealand	2013	30425997	Published	https://doi.org/10.3389/fvets.2018.00272	SB1504
AgR507	M. bovis	SRR7617434	Cattle	New Zealand	1998	30425997	Published	https://doi.org/10.3389/fvets.2018.00272	SB1504
AgR508	M. bovis	SRR7617435	Cattle	New Zealand	2013	30425997	Published	https://doi.org/10.3389/fvets.2018.00272	SB0140
AgR509	M. bovis	SRR7617432	Cattle	New Zealand	2009	30425997	Published	https://doi.org/10.3389/fvets.2018.00272	SB0140
AgR510	M. bovis	SRR7617433	Cattle	New Zealand	1999	30425997	Published	https://doi.org/10.3389/fvets.2018.00272	SB1504
AgR512	M. bovis	SRR7617436	Cattle	New Zealand	2002	30425997	Published	https://doi.org/10.3389/fvets.2018.00272	SB0130
AgR514	M. bovis	SRR7617437	Cattle	New Zealand	2002	30425997	Published	https://doi.org/10.3389/fvets.2018.00272	SB1504
AgR518	M. bovis	SRR7617798	Cattle	New Zealand	2013	30425997	Published	https://doi.org/10.3389/fvets.2018.00272	SB0140
AgR521	M. bovis	SRR7617801	Cattle	New Zealand	2013	30425997	Published	https://doi.org/10.3389/fvets.2018.00272	SB1504
AgR524	M. bovis	SRR7617800	Cattle	New Zealand	2008	30425997	Published	https://doi.org/10.3389/fvets.2018.00272	SB0140
AgR525	M. bovis	SRR7617803	Cattle	New Zealand	2013	30425997	Published	https://doi.org/10.3389/fvets.2018.00272	SB0140
AgR530	M. bovis	SRR7617805	Cattle	New Zealand	2011	30425997	Published	https://doi.org/10.3389/fvets.2018.00272	SB1504
AgR532	M. bovis	SRR7617804	Cattle	New Zealand	2011	30425997	Published	https://doi.org/10.3389/fvets.2018.00272	SB1504
AgR533	M. bovis	SRR7617807	Cattle	New Zealand	2010	30425997	Published	https://doi.org/10.3389/fvets.2018.00272	SB0140
AgR534	M. bovis	SRR7617806	Cattle	New Zealand	2010	30425997	Published	https://doi.org/10.3389/fvets.2018.00272	SB0140
AgR535	M. bovis	SRR7617658	Cattle	New Zealand	2010	30425997	Published	https://doi.org/10.3389/fvets.2018.00272	SB0140
AgR540	M. bovis	SRR7617659	Cattle	New Zealand	2007	30425997	Published	https://doi.org/10.3389/fvets.2018.00272	SB0140
AgR543	M. bovis	SRR7617660	Cattle	New Zealand	2013	30425997	Published	https://doi.org/10.3389/fvets.2018.00272	SB0140
AgR546	M. bovis	SRR7617661	Cattle	New Zealand	2013	30425997	Published	https://doi.org/10.3389/fvets.2018.00272	SB0140
AgR548	M. bovis	SRR7617654	Cattle	New Zealand	2013	30425997	Published	https://doi.org/10.3389/fvets.2018.00272	SB0140
AgR554	M. bovis	SRR7617655	Cattle	New Zealand	2007	30425997	Published	https://doi.org/10.3389/fvets.2018.00272	SB0140
AgR557	M. bovis	SRR7617657	Cattle	New Zealand	2001	30425997	Published	https://doi.org/10.3389/fvets.2018.00272	SB1504
AgR60575	M. bovis	SRR7617784	Cattle	New Zealand	2006	30425997	Published	https://doi.org/10.3389/fvets.2018.00272	SB0140
AgR711	M. bovis	SRR7617508	Cattle	New Zealand	2006	30425997	Published	https://doi.org/10.3389/fvets.2018.00272	SB0130
AgR712	M. bovis	SRR7617764	Cattle	New Zealand	2007	30425997	Published	https://doi.org/10.3389/fvets.2018.00272	SB0130
AgR715	M. bovis	SRR7617763	Cattle	New Zealand	2009	30425997	Published	https://doi.org/10.3389/fvets.2018.00272	SB2643
AgR716	M. bovis	SRR7617760	Cattle	New Zealand	2009	30425997	Published	https://doi.org/10.3389/fvets.2018.00272	SB0130
AgR719	M. bovis	SRR7617759	Cattle	New Zealand	2009	30425997	Published	https://doi.org/10.3389/fvets.2018.00272	SB0130
AgR720	M. bovis	SRR7617766	Cattle	New Zealand	2009	30425997	Published	https://doi.org/10.3389/fvets.2018.00272	SB0140
AgR722	M. bovis	SRR7617617	Cattle	New Zealand	2010	30425997	Published	https://doi.org/10.3389/fvets.2018.00272	SB0130
AgR723	M. bovis	SRR7617616	Cattle	New Zealand	2010	30425997	Published	https://doi.org/10.3389/fvets.2018.00272	SB0130
AgR725	M. bovis	SRR7617619	Cattle	New Zealand	2012	30425997	Published	https://doi.org/10.3389/fvets.2018.00272	SB0140
AgR728	M. bovis	SRR7617612	Cattle	New Zealand	2012	30425997	Published	https://doi.org/10.3389/fvets.2018.00272	SB0130
AgR731	M. bovis	SRR7617621	Cattle	New Zealand	2013	30425997	Published	https://doi.org/10.3389/fvets.2018.00272	SB0130
AgR732	M. bovis	SRR7617620	Cattle	New Zealand	2013	30425997	Published	https://doi.org/10.3389/fvets.2018.00272	SB0130
AgR733	M. bovis	SRR7617534	Cattle	New Zealand	2013	30425997	Published	https://doi.org/10.3389/fvets.2018.00272	SB0130
AgR734	M. bovis	SRR7617535	Cattle	New Zealand	2014	30425997	Published	https://doi.org/10.3389/fvets.2018.00272	SB0140
AgR735	M. bovis	SRR7617536	Cattle	New Zealand	2014	30425997	Published	https://doi.org/10.3389/fvets.2018.00272	SB0130
AgR738	M. bovis	SRR7617530	Cattle	New Zealand	2014	30425997	Published	https://doi.org/10.3389/fvets.2018.00272	SB0130
AgR739	M. bovis	SRR7617531	Cattle	New Zealand	2014	30425997	Published	https://doi.org/10.3389/fvets.2018.00272	SB0130
AgR744	M. bovis	SRR7617683	Cattle	New Zealand	2014	30425997	Published	https://doi.org/10.3389/fvets.2018.00272	SB0130
AgR745	M. bovis	SRR7617682	Cattle	New Zealand	2009	30425997	Published	https://doi.org/10.3389/fvets.2018.00272	SB0140
99-4301	M. bovis	SRR7240213	Cattle	USA	1999	30425994	Published	https://doi.org/10.3389/fvets.2018.00253	SB0145
99-4216	M. bovis	SRR7240212	Cattle	USA	1999	30425994	Published	https://doi.org/10.3389/fvets.2018.00253	SB0673
99-4165	M. bovis	SRR7240215	Cattle	USA	1999	30425994	Published	https://doi.org/10.3389/fvets.2018.00253	SB0140
99-4149	M. bovis	SRR7240214	Cattle	USA	1999	30425994	Published	https://doi.org/10.3389/fvets.2018.00253	SB0327
99-3664	M. bovis	SRR7240498	Cattle	USA	1999	30425994	Published	https://doi.org/10.3389/fvets.2018.00253	SB0673
99-3426	M. bovis	SRR7240487	Cattle	USA	1999	30425994	Published	https://doi.org/10.3389/fvets.2018.00253	SB0673
99-3419	M. bovis	SRR7240211	Cattle	USA	1999	30425994	Published	https://doi.org/10.3389/fvets.2018.00253	SB0971
99-3013	M. bovis	SRR7240210	Cattle	USA	1999	30425994	Published	https://doi.org/10.3389/fvets.2018.00253	SB0971
99-2729	M. bovis	SRR7240039	Cattle	USA	1999	30425994	Published	https://doi.org/10.3389/fvets.2018.00253	SB2566
99-2728	M. bovis	SRR7240036	Cattle	USA	1999	30425994	Published	https://doi.org/10.3389/fvets.2018.00253	SB2566
99-2553	M. bovis	SRR7240037	Cattle	USA	1999	30425994	Published	https://doi.org/10.3389/fvets.2018.00253	SB0673
99-2505	M. bovis	SRR7240034	Cattle	USA	1999	30425994	Published	https://doi.org/10.3389/fvets.2018.00253	SB0673
99-2503	M. bovis	SRR7240035	Cattle	USA	1999	30425994	Published	https://doi.org/10.3389/fvets.2018.00253	SB0673
99-2042	M. bovis	SRR7240360	Cattle	USA	1999	30425994	Published	https://doi.org/10.3389/fvets.2018.00253	SB1247
99-2038	M. bovis	SRR7240362	Cattle	USA	1999	30425994	Published	https://doi.org/10.3389/fvets.2018.00253	SB1247
99-1993	M. bovis	SRR1792504	Cattle	USA	1999	30425994	Published	https://doi.org/10.3389/fvets.2018.00253	SB0673
99-1691	M. bovis	SRR7240030	Cattle	USA	1999	30425994	Published	https://doi.org/10.3389/fvets.2018.00253	SB0673
99-0963	M. bovis	SRR7240315	Cattle	USA	1999	30425994	Published	https://doi.org/10.3389/fvets.2018.00253	SB1348
99-0961	M. bovis	SRR7240305	Cattle	USA	1999	30425994	Published	https://doi.org/10.3389/fvets.2018.00253	SB0673
99-0753	M. bovis	SRR7240378	Cattle	USA	1999	30425994	Published	https://doi.org/10.3389/fvets.2018.00253	SB0327
99-0360	M. bovis	SRR7240377	Cattle	USA	1999	30425994	Published	https://doi.org/10.3389/fvets.2018.00253	SB1247
99-0358	M. bovis	SRR7240376	Cattle	USA	1999	30425994	Published	https://doi.org/10.3389/fvets.2018.00253	SB1247
99-0343	M. bovis	SRR7240375	Cattle	USA	1999	30425994	Published	https://doi.org/10.3389/fvets.2018.00253	SB1247
99-0342	M. bovis	SRR7240017	Cattle	USA	1999	30425994	Published	https://doi.org/10.3389/fvets.2018.00253	SB1247
99-0341	M. bovis	SRR7240016	Cattle	USA	1999	30425994	Published	https://doi.org/10.3389/fvets.2018.00253	SB1247
99-0339	M. bovis	SRR7240361	Cattle	USA	1999	30425994	Published	https://doi.org/10.3389/fvets.2018.00253	SB1247
99-0338	M. bovis	SRR7240543	Cattle	USA	1999	30425994	Published	https://doi.org/10.3389/fvets.2018.00253	SB1247
99-0337	M. bovis	SRR7240508	Cattle	USA	1999	30425994	Published	https://doi.org/10.3389/fvets.2018.00253	SB1247
99-0336	M. bovis	SRR7240509	Cattle	USA	1999	30425994	Published	https://doi.org/10.3389/fvets.2018.00253	SB1247
99-0334	M. bovis	SRR7240500	Cattle	USA	1999	30425994	Published	https://doi.org/10.3389/fvets.2018.00253	SB1247
99-0272	M. bovis	SRR7240501	Cattle	USA	1999	30425994	Published	https://doi.org/10.3389/fvets.2018.00253	SB0327
99-0262	M. bovis	SRR7240503	Cattle	USA	1999	30425994	Published	https://doi.org/10.3389/fvets.2018.00253	SB1247
98-3851	M. bovis	SRR7240504	Cattle	USA	1998	30425994	Published	https://doi.org/10.3389/fvets.2018.00253	SB2577
98-3480	M. bovis	SRR7240505	Cattle	USA	1998	30425994	Published	https://doi.org/10.3389/fvets.2018.00253	SB1040
98-2325	M. bovis	SRR7240507	Cattle	USA	1998	30425994	Published	https://doi.org/10.3389/fvets.2018.00253	SB0971
98-1473	M. bovis	SRR7240193	Cattle	USA	1998	30425994	Published	https://doi.org/10.3389/fvets.2018.00253	SB0145
98-1218	M. bovis	SRR7240453	Cattle	USA	1998	30425994	Published	https://doi.org/10.3389/fvets.2018.00253	SB0673
98-0468	M. bovis	SRR7240541	Cattle	USA	1998	30425994	Published	https://doi.org/10.3389/fvets.2018.00253	SB0673
98-0368	M. bovis	SRR7240458	Cattle	USA	1998	30425994	Published	https://doi.org/10.3389/fvets.2018.00253	SB1040
97-3476	M. bovis	SRR7240071	Cattle	USA	1997	30425994	Published	https://doi.org/10.3389/fvets.2018.00253	SB0327
97-2754	M. bovis	SRR7240067	Cattle	USA	1997	30425994	Published	https://doi.org/10.3389/fvets.2018.00253	SB0140
97-2516	M. bovis	SRR1792494	Cattle	USA	1997	30425994	Published	https://doi.org/10.3389/fvets.2018.00253	SB0145
97-2502	M. bovis	SRR7240441	Cattle	USA	1997	30425994	Published	https://doi.org/10.3389/fvets.2018.00253	SB2606
97-2128	M. bovis	SRR7240440	Cattle	USA	1997	30425994	Published	https://doi.org/10.3389/fvets.2018.00253	SB0327
97-1903	M. bovis	SRR7240450	Cattle	USA	1997	30425994	Published	https://doi.org/10.3389/fvets.2018.00253	SB0673
97-1662	M. bovis	SRR7240447	Cattle	USA	1997	30425994	Published	https://doi.org/10.3389/fvets.2018.00253	SB0673
97-0405	M. bovis	SRR7240445	Cattle	USA	1997	30425994	Published	https://doi.org/10.3389/fvets.2018.00253	SB0140
97-0323	M. bovis	SRR7240444	Cattle	USA	1997	30425994	Published	https://doi.org/10.3389/fvets.2018.00253	SB0140
97-0101	M. bovis	SRR7240371	Cattle	USA	1997	30425994	Published	https://doi.org/10.3389/fvets.2018.00253	SB0673
96-3217	M. bovis	SRR7240540	Cattle	USA	1996	30425994	Published	https://doi.org/10.3389/fvets.2018.00253	SB0971
96-3104	M. bovis	SRR7240542	Cattle	USA	1996	30425994	Published	https://doi.org/10.3389/fvets.2018.00253	SB0145
96-3086	M. bovis	SRR7240539	Cattle	USA	1996	30425994	Published	https://doi.org/10.3389/fvets.2018.00253	SB0673
96-3080	M. bovis	SRR7240283	Cattle	USA	1996	30425994	Published	https://doi.org/10.3389/fvets.2018.00253	SB0673
96-3067	M. bovis	SRR7240286	Cattle	USA	1996	30425994	Published	https://doi.org/10.3389/fvets.2018.00253	SB0673
96-3037	M. bovis	SRR7240526	Cattle	USA	1996	30425994	Published	https://doi.org/10.3389/fvets.2018.00253	SB0327
96-2942	M. bovis	SRR7240527	Cattle	USA	1996	30425994	Published	https://doi.org/10.3389/fvets.2018.00253	SB0673
96-2923	M. bovis	SRR7240196	Cattle	USA	1996	30425994	Published	https://doi.org/10.3389/fvets.2018.00253	SB0145
96-2886	M. bovis	SRR7240195	Cattle	USA	1996	30425994	Published	https://doi.org/10.3389/fvets.2018.00253	SB0673
96-2866	M. bovis	SRR7240282	Cattle	USA	1996	30425994	Published	https://doi.org/10.3389/fvets.2018.00253	SB0327
96-2828	M. bovis	SRR7240181	Cattle	USA	1996	30425994	Published	https://doi.org/10.3389/fvets.2018.00253	SB1531
96-2752	M. bovis	SRR7240476	Cattle	USA	1996	30425994	Published	https://doi.org/10.3389/fvets.2018.00253	SB1531
96-2467	M. bovis	SRR7240177	Cattle	USA	1996	30425994	Published	https://doi.org/10.3389/fvets.2018.00253	SB0140
96-2422	M. bovis	SRR7240180	Cattle	USA	1996	30425994	Published	https://doi.org/10.3389/fvets.2018.00253	SB0327
96-2421	M. bovis	SRR7240179	Cattle	USA	1996	30425994	Published	https://doi.org/10.3389/fvets.2018.00253	SB0145
96-2217	M. bovis	SRR7240533	Cattle	USA	1996	30425994	Published	https://doi.org/10.3389/fvets.2018.00253	SB0145
96-1580	M. bovis	SRR7240534	Cattle	USA	1996	30425994	Published	https://doi.org/10.3389/fvets.2018.00253	SB2571
96-1527	M. bovis	SRR7240535	Cattle	USA	1996	30425994	Published	https://doi.org/10.3389/fvets.2018.00253	SB1040
96-1371	M. bovis	SRR7240528	Cattle	USA	1996	30425994	Published	https://doi.org/10.3389/fvets.2018.00253	SB1754
96-1245	M. bovis	SRR7240530	Cattle	USA	1996	30425994	Published	https://doi.org/10.3389/fvets.2018.00253	SB0673
96-0884	M. bovis	SRR7240531	Cattle	USA	1996	30425994	Published	https://doi.org/10.3389/fvets.2018.00253	SB2575
96-0673	M. bovis	SRR7240404	Cattle	USA	1996	30425994	Published	https://doi.org/10.3389/fvets.2018.00253	SB0971
96-0456	M. bovis	SRR7240403	Cattle	USA	1996	30425994	Published	https://doi.org/10.3389/fvets.2018.00253	SB0673
96-0084	M. bovis	SRR7240398	Cattle	USA	1996	30425994	Published	https://doi.org/10.3389/fvets.2018.00253	SB2374
95-3962	M. bovis	SRR7240396	Cattle	USA	1995	30425994	Published	https://doi.org/10.3389/fvets.2018.00253	SB2014
95-3943	M. bovis	SRR7240395	Cattle	USA	1995	30425994	Published	https://doi.org/10.3389/fvets.2018.00253	SB0140
95-3417	M. bovis	SRR7240400	Cattle	USA	1995	30425994	Published	https://doi.org/10.3389/fvets.2018.00253	SB0673
95-3119	M. bovis	SRR7240399	Cattle	USA	1995	30425994	Published	https://doi.org/10.3389/fvets.2018.00253	SB0673
95-3118	M. bovis	SRR7240318	Cattle	USA	1995	30425994	Published	https://doi.org/10.3389/fvets.2018.00253	SB0673
95-3070	M. bovis	SRR7240319	Cattle	USA	1995	30425994	Published	https://doi.org/10.3389/fvets.2018.00253	SB0971
95-3044	M. bovis	SRR7240322	Cattle	USA	1995	30425994	Published	https://doi.org/10.3389/fvets.2018.00253	SB0971
95-3029	M. bovis	SRR7240323	Cattle	USA	1995	30425994	Published	https://doi.org/10.3389/fvets.2018.00253	SB0327
95-3010	M. bovis	SRR7240320	Cattle	USA	1995	30425994	Published	https://doi.org/10.3389/fvets.2018.00253	SB0140
95-2914	M. bovis	SRR7240321	Cattle	USA	1995	30425994	Published	https://doi.org/10.3389/fvets.2018.00253	SB2012
95-2911	M. bovis	SRR7240326	Cattle	USA	1995	30425994	Published	https://doi.org/10.3389/fvets.2018.00253	SB2012
95-2898	M. bovis	SRR7240327	Cattle	USA	1995	30425994	Published	https://doi.org/10.3389/fvets.2018.00253	SB0327
95-2823	M. bovis	SRR7240324	Cattle	USA	1995	30425994	Published	https://doi.org/10.3389/fvets.2018.00253	SB0140
95-2672	M. bovis	SRR7240157	Cattle	USA	1995	30425994	Published	https://doi.org/10.3389/fvets.2018.00253	SB2053
95-2450	M. bovis	SRR7240156	Cattle	USA	1995	30425994	Published	https://doi.org/10.3389/fvets.2018.00253	SB0140
95-2449	M. bovis	SRR7240159	Cattle	USA	1995	30425994	Published	https://doi.org/10.3389/fvets.2018.00253	SB0140
95-2382	M. bovis	SRR7240158	Cattle	USA	1995	30425994	Published	https://doi.org/10.3389/fvets.2018.00253	SB2581
95-2381	M. bovis	SRR7240161	Cattle	USA	1995	30425994	Published	https://doi.org/10.3389/fvets.2018.00253	SB0673
95-2310	M. bovis	SRR7240160	Cattle	USA	1995	30425994	Published	https://doi.org/10.3389/fvets.2018.00253	SB0673
95-2114	M. bovis	SRR7240163	Cattle	USA	1995	30425994	Published	https://doi.org/10.3389/fvets.2018.00253	SB0673
95-1734	M. bovis	SRR7240165	Cattle	USA	1995	30425994	Published	https://doi.org/10.3389/fvets.2018.00253	SB0327
95-1689	M. bovis	SRR7240164	Cattle	USA	1995	30425994	Published	https://doi.org/10.3389/fvets.2018.00253	SB0140
95-1589	M. bovis	SRR7240290	Cattle	USA	1995	30425994	Published	https://doi.org/10.3389/fvets.2018.00253	SB0140
95-1328	M. bovis	SRR7240289	Cattle	USA	1995	30425994	Published	https://doi.org/10.3389/fvets.2018.00253	SB0673
94-5850	M. bovis	SRR7240300	Cattle	USA	1994	30425994	Published	https://doi.org/10.3389/fvets.2018.00253	SB0673
94-5783	M. bovis	SRR7240299	Cattle	USA	1994	30425994	Published	https://doi.org/10.3389/fvets.2018.00253	SB0140
94-5673	M. bovis	SRR7240302	Cattle	USA	1994	30425994	Published	https://doi.org/10.3389/fvets.2018.00253	SB0673
94-5053	M. bovis	SRR1792487	Cattle	USA	1994	30425994	Published	https://doi.org/10.3389/fvets.2018.00253	SB0130
94-4852	M. bovis	SRR7240301	Cattle	USA	1994	30425994	Published	https://doi.org/10.3389/fvets.2018.00253	SB0673
94-4604	M. bovis	SRR7240296	Cattle	USA	1994	30425994	Published	https://doi.org/10.3389/fvets.2018.00253	SB1040
94-4508	M. bovis	SRR7240295	Cattle	USA	1994	30425994	Published	https://doi.org/10.3389/fvets.2018.00253	SB0673
94-3152	M. bovis	SRR7240419	Cattle	USA	1994	30425994	Published	https://doi.org/10.3389/fvets.2018.00253	SB0130
94-2476	M. bovis	SRR7240427	Cattle	USA	1994	30425994	Published	https://doi.org/10.3389/fvets.2018.00253	SB0140
94-2328	M. bovis	SRR7240425	Cattle	USA	1994	30425994	Published	https://doi.org/10.3389/fvets.2018.00253	SB0140
94-2155	M. bovis	SRR7240426	Cattle	USA	1994	30425994	Published	https://doi.org/10.3389/fvets.2018.00253	SB0673
93-6219	M. bovis	SRR7240423	Cattle	USA	1993	30425994	Published	https://doi.org/10.3389/fvets.2018.00253	SB0673
93-4406	M. bovis	SRR7240424	Cattle	USA	1993	30425994	Published	https://doi.org/10.3389/fvets.2018.00253	SB0140
93-3021	M. bovis	SRR7240421	Cattle	USA	1993	30425994	Published	https://doi.org/10.3389/fvets.2018.00253	SB0140
93-2409	M. bovis	SRR7240422	Cattle	USA	1993	30425994	Published	https://doi.org/10.3389/fvets.2018.00253	SB0673
93-2304	M. bovis	SRR7240050	Cattle	USA	1993	30425994	Published	https://doi.org/10.3389/fvets.2018.00253	SB0673
93-2248	M. bovis	SRR7240049	Cattle	USA	1993	30425994	Published	https://doi.org/10.3389/fvets.2018.00253	SB0673
93-2159	M. bovis	SRR7240043	Cattle	USA	1993	30425994	Published	https://doi.org/10.3389/fvets.2018.00253	SB0673
93-2054	M. bovis	SRR7240042	Cattle	USA	1993	30425994	Published	https://doi.org/10.3389/fvets.2018.00253	SB0673
92-6735	M. bovis	SRR7240041	Cattle	USA	1992	30425994	Published	https://doi.org/10.3389/fvets.2018.00253	SB0673
92-5548	M. bovis	SRR7240047	Cattle	USA	1992	30425994	Published	https://doi.org/10.3389/fvets.2018.00253	SB0486
92-5278	M. bovis	SRR7240046	Cattle	USA	1992	30425994	Published	https://doi.org/10.3389/fvets.2018.00253	SB1071
92-5142	M. bovis	SRR7240044	Cattle	USA	1992	30425994	Published	https://doi.org/10.3389/fvets.2018.00253	SB0673
92-5135	M. bovis	SRR7240208	Cattle	USA	1992	30425994	Published	https://doi.org/10.3389/fvets.2018.00253	SB0140
92-5113	M. bovis	SRR7240209	Cattle	USA	1992	30425994	Published	https://doi.org/10.3389/fvets.2018.00253	SB1216
92-4618	M. bovis	SRR7240204	Cattle	USA	1992	30425994	Published	https://doi.org/10.3389/fvets.2018.00253	SB0673
92-3392	M. bovis	SRR7240205	Cattle	USA	1992	30425994	Published	https://doi.org/10.3389/fvets.2018.00253	SB0673
92-3345	M. bovis	SRR7240206	Cattle	USA	1992	30425994	Published	https://doi.org/10.3389/fvets.2018.00253	SB0140
92-3342	M. bovis	SRR7240207	Cattle	USA	1992	30425994	Published	https://doi.org/10.3389/fvets.2018.00253	SB0327
92-3196	M. bovis	SRR7240200	Cattle	USA	1992	30425994	Published	https://doi.org/10.3389/fvets.2018.00253	SB0145
92-2645	M. bovis	SRR7240201	Cattle	USA	1992	30425994	Published	https://doi.org/10.3389/fvets.2018.00253	SB0673
92-2140	M. bovis	SRR7240202	Cattle	USA	1992	30425994	Published	https://doi.org/10.3389/fvets.2018.00253	SB0145
92-0392	M. bovis	SRR7240386	Cattle	USA	1992	30425994	Published	https://doi.org/10.3389/fvets.2018.00253	SB0140
91-4712	M. bovis	SRR7240385	Cattle	USA	1991	30425994	Published	https://doi.org/10.3389/fvets.2018.00253	SB0140
91-4521	M. bovis	SRR7240388	Cattle	USA	1991	30425994	Published	https://doi.org/10.3389/fvets.2018.00253	SB0327
91-4225	M. bovis	SRR7240389	Cattle	USA	1991	30425994	Published	https://doi.org/10.3389/fvets.2018.00253	SB0673
91-4216	M. bovis	SRR7240392	Cattle	USA	1991	30425994	Published	https://doi.org/10.3389/fvets.2018.00253	SB0145
91-4017	M. bovis	SRR7240391	Cattle	USA	1991	30425994	Published	https://doi.org/10.3389/fvets.2018.00253	SB1040
91-3135	M. bovis	SRR7240393	Cattle	USA	1991	30425994	Published	https://doi.org/10.3389/fvets.2018.00253	SB0673
90-3396	M. bovis	SRR7240442	Cattle	USA	1990	30425994	Published	https://doi.org/10.3389/fvets.2018.00253	SB0971
90-2920	M. bovis	SRR7240457	Cattle	USA	1990	30425994	Published	https://doi.org/10.3389/fvets.2018.00253	SB0145
90-0620	M. bovis	SRR7240518	Cattle	USA	1990	30425994	Published	https://doi.org/10.3389/fvets.2018.00253	SB2569
18-1932	M. bovis	SRR7240695	Cattle	USA	2018	30425994	Published	https://doi.org/10.3389/fvets.2018.00253	SB0145
18-1930	M. bovis	SRR7240694	Cattle	USA	2018	30425994	Published	https://doi.org/10.3389/fvets.2018.00253	SB0145
18-1927	M. bovis	SRR7240697	Cattle	USA	2018	30425994	Published	https://doi.org/10.3389/fvets.2018.00253	SB0145
18-1922	M. bovis	SRR7240696	Cattle	USA	2018	30425994	Published	https://doi.org/10.3389/fvets.2018.00253	SB0145
18-1919	M. bovis	SRR7240699	Cattle	USA	2018	30425994	Published	https://doi.org/10.3389/fvets.2018.00253	SB0145
18-1904	M. bovis	SRR7240698	Cattle	USA	2018	30425994	Published	https://doi.org/10.3389/fvets.2018.00253	SB0145
18-1008	M. bovis	SRR7240519	Cattle	USA	2018	30425994	Published	https://doi.org/10.3389/fvets.2018.00253	SB0327
18-0522	M. bovis	SRR7240285	Cattle	USA	2018	30425994	Published	https://doi.org/10.3389/fvets.2018.00253	SB0145
18-0296	M. bovis	SRR7240284	Cattle	USA	2018	30425994	Published	https://doi.org/10.3389/fvets.2018.00253	SB0145
17-7358	M. bovis	SRR7240155	Cattle	USA	2017	30425994	Published	https://doi.org/10.3389/fvets.2018.00253	SB0145
17-6641	M. bovis	SRR7240314	Cattle	USA	2017	30425994	Published	https://doi.org/10.3389/fvets.2018.00253	SB0145
17-6639	M. bovis	SRR7240153	Cattle	USA	2017	30425994	Published	https://doi.org/10.3389/fvets.2018.00253	SB0145
17-6638	M. bovis	SRR7240152	Cattle	USA	2017	30425994	Published	https://doi.org/10.3389/fvets.2018.00253	SB0145
17-6637	M. bovis	SRR7240151	Cattle	USA	2017	30425994	Published	https://doi.org/10.3389/fvets.2018.00253	SB0145
17-6636	M. bovis	SRR7240150	Cattle	USA	2017	30425994	Published	https://doi.org/10.3389/fvets.2018.00253	SB0145
17-6635	M. bovis	SRR7240304	Cattle	USA	2017	30425994	Published	https://doi.org/10.3389/fvets.2018.00253	SB0145
17-6634	M. bovis	SRR7240303	Cattle	USA	2017	30425994	Published	https://doi.org/10.3389/fvets.2018.00253	SB0145
17-6633	M. bovis	SRR7240316	Cattle	USA	2017	30425994	Published	https://doi.org/10.3389/fvets.2018.00253	SB0145
17-6632	M. bovis	SRR7240317	Cattle	USA	2017	30425994	Published	https://doi.org/10.3389/fvets.2018.00253	SB0145
17-6631	M. bovis	SRR7240306	Cattle	USA	2017	30425994	Published	https://doi.org/10.3389/fvets.2018.00253	SB0145
17-6630	M. bovis	SRR7240307	Cattle	USA	2017	30425994	Published	https://doi.org/10.3389/fvets.2018.00253	SB0145
17-6629	M. bovis	SRR7240308	Cattle	USA	2017	30425994	Published	https://doi.org/10.3389/fvets.2018.00253	SB0145
17-6628	M. bovis	SRR7240309	Cattle	USA	2017	30425994	Published	https://doi.org/10.3389/fvets.2018.00253	SB0145
17-6627	M. bovis	SRR7240310	Cattle	USA	2017	30425994	Published	https://doi.org/10.3389/fvets.2018.00253	SB0145
17-6626	M. bovis	SRR7240311	Cattle	USA	2017	30425994	Published	https://doi.org/10.3389/fvets.2018.00253	SB0145
17-6262	M. bovis	SRR7240312	Cattle	USA	2017	30425994	Published	https://doi.org/10.3389/fvets.2018.00253	SB0145
17-6256	M. bovis	SRR7240313	Cattle	USA	2017	30425994	Published	https://doi.org/10.3389/fvets.2018.00253	SB0145
17-6243	M. bovis	SRR7240438	Cattle	USA	2017	30425994	Published	https://doi.org/10.3389/fvets.2018.00253	SB0145
17-5714	M. bovis	SRR7240437	Cattle	USA	2017	30425994	Published	https://doi.org/10.3389/fvets.2018.00253	SB0145
17-4120	M. bovis	SRR7240433	Cattle	USA	2017	30425994	Published	https://doi.org/10.3389/fvets.2018.00253	SB0327
17-4119	M. bovis	SRR7240436	Cattle	USA	2017	30425994	Published	https://doi.org/10.3389/fvets.2018.00253	SB0327
17-3994	M. bovis	SRR7240435	Cattle	USA	2017	30425994	Published	https://doi.org/10.3389/fvets.2018.00253	SB0971
17-3985	M. bovis	SRR7240430	Cattle	USA	2017	30425994	Published	https://doi.org/10.3389/fvets.2018.00253	SB0327
17-3558	M. bovis	SRR7240429	Cattle	USA	2017	30425994	Published	https://doi.org/10.3389/fvets.2018.00253	SB0327
17-3278	M. bovis	SRR7240339	Cattle	USA	2017	30425994	Published	https://doi.org/10.3389/fvets.2018.00253	SB0145
17-3209	M. bovis	SRR7240061	Cattle	USA	2017	30425994	Published	https://doi.org/10.3389/fvets.2018.00253	SB0327
17-3208	M. bovis	SRR7240058	Cattle	USA	2017	30425994	Published	https://doi.org/10.3389/fvets.2018.00253	SB0327
17-3207	M. bovis	SRR7240059	Cattle	USA	2017	30425994	Published	https://doi.org/10.3389/fvets.2018.00253	SB0327
17-3206	M. bovis	SRR7240056	Cattle	USA	2017	30425994	Published	https://doi.org/10.3389/fvets.2018.00253	SB0327
17-3205	M. bovis	SRR7240057	Cattle	USA	2017	30425994	Published	https://doi.org/10.3389/fvets.2018.00253	SB0327
17-3203	M. bovis	SRR7240054	Cattle	USA	2017	30425994	Published	https://doi.org/10.3389/fvets.2018.00253	SB0327
17-3202	M. bovis	SRR7240055	Cattle	USA	2017	30425994	Published	https://doi.org/10.3389/fvets.2018.00253	SB0327
17-3194	M. bovis	SRR7240053	Cattle	USA	2017	30425994	Published	https://doi.org/10.3389/fvets.2018.00253	SB0327
17-3161	M. bovis	SRR7240222	Cattle	USA	2017	30425994	Published	https://doi.org/10.3389/fvets.2018.00253	SB0145
17-3160	M. bovis	SRR7240223	Cattle	USA	2017	30425994	Published	https://doi.org/10.3389/fvets.2018.00253	SB0145
17-3159	M. bovis	SRR7240224	Cattle	USA	2017	30425994	Published	https://doi.org/10.3389/fvets.2018.00253	SB0145
17-3158	M. bovis	SRR7240225	Cattle	USA	2017	30425994	Published	https://doi.org/10.3389/fvets.2018.00253	SB0145
17-3157	M. bovis	SRR7240226	Cattle	USA	2017	30425994	Published	https://doi.org/10.3389/fvets.2018.00253	SB0145
17-3155	M. bovis	SRR7240227	Cattle	USA	2017	30425994	Published	https://doi.org/10.3389/fvets.2018.00253	SB0145
17-3154	M. bovis	SRR7240228	Cattle	USA	2017	30425994	Published	https://doi.org/10.3389/fvets.2018.00253	SB0145
17-3153	M. bovis	SRR7240229	Cattle	USA	2017	30425994	Published	https://doi.org/10.3389/fvets.2018.00253	SB0145
17-3152	M. bovis	SRR7240230	Cattle	USA	2017	30425994	Published	https://doi.org/10.3389/fvets.2018.00253	SB0145
17-3151	M. bovis	SRR7240231	Cattle	USA	2017	30425994	Published	https://doi.org/10.3389/fvets.2018.00253	SB0145
17-3150	M. bovis	SRR7240082	Cattle	USA	2017	30425994	Published	https://doi.org/10.3389/fvets.2018.00253	SB0145
17-3149	M. bovis	SRR7240081	Cattle	USA	2017	30425994	Published	https://doi.org/10.3389/fvets.2018.00253	SB0145
17-3101	M. bovis	SRR7240080	Cattle	USA	2017	30425994	Published	https://doi.org/10.3389/fvets.2018.00253	SB0327
17-3100	M. bovis	SRR7240079	Cattle	USA	2017	30425994	Published	https://doi.org/10.3389/fvets.2018.00253	SB0327
17-3099	M. bovis	SRR7240078	Cattle	USA	2017	30425994	Published	https://doi.org/10.3389/fvets.2018.00253	SB0327
17-3098	M. bovis	SRR7240077	Cattle	USA	2017	30425994	Published	https://doi.org/10.3389/fvets.2018.00253	SB0327
17-3095	M. bovis	SRR7240076	Cattle	USA	2017	30425994	Published	https://doi.org/10.3389/fvets.2018.00253	SB0327
17-3015	M. bovis	SRR7240075	Cattle	USA	2017	30425994	Published	https://doi.org/10.3389/fvets.2018.00253	SB0327
17-3014	M. bovis	SRR7240074	Cattle	USA	2017	30425994	Published	https://doi.org/10.3389/fvets.2018.00253	SB0327
17-3013	M. bovis	SRR7240073	Cattle	USA	2017	30425994	Published	https://doi.org/10.3389/fvets.2018.00253	SB0327
17-3010	M. bovis	SRR7240087	Cattle	USA	2017	30425994	Published	https://doi.org/10.3389/fvets.2018.00253	SB0327
17-3009	M. bovis	SRR7240088	Cattle	USA	2017	30425994	Published	https://doi.org/10.3389/fvets.2018.00253	SB0327
17-2701	M. bovis	SRR7240093	Cattle	USA	2017	30425994	Published	https://doi.org/10.3389/fvets.2018.00253	SB0327
17-2699	M. bovis	SRR7240094	Cattle	USA	2017	30425994	Published	https://doi.org/10.3389/fvets.2018.00253	SB0327
17-2697	M. bovis	SRR7240091	Cattle	USA	2017	30425994	Published	https://doi.org/10.3389/fvets.2018.00253	SB0327
17-2695	M. bovis	SRR7240092	Cattle	USA	2017	30425994	Published	https://doi.org/10.3389/fvets.2018.00253	SB0327
17-2686	M. bovis	SRR7240097	Cattle	USA	2017	30425994	Published	https://doi.org/10.3389/fvets.2018.00253	SB0327
17-2684	M. bovis	SRR7240098	Cattle	USA	2017	30425994	Published	https://doi.org/10.3389/fvets.2018.00253	SB0327
17-2683	M. bovis	SRR7240095	Cattle	USA	2017	30425994	Published	https://doi.org/10.3389/fvets.2018.00253	SB0327
17-2236	M. bovis	SRR7240471	Cattle	USA	2017	30425994	Published	https://doi.org/10.3389/fvets.2018.00253	SB0145
17-2232	M. bovis	SRR7240470	Cattle	USA	2017	30425994	Published	https://doi.org/10.3389/fvets.2018.00253	SB0145
17-2231	M. bovis	SRR7240473	Cattle	USA	2017	30425994	Published	https://doi.org/10.3389/fvets.2018.00253	SB0145
17-2079	M. bovis	SRR7240472	Cattle	USA	2017	30425994	Published	https://doi.org/10.3389/fvets.2018.00253	SB2576
17-1955	M. bovis	SRR7240062	Cattle	USA	2017	30425994	Published	https://doi.org/10.3389/fvets.2018.00253	SB0327
17-1949	M. bovis	SRR7240060	Cattle	USA	2017	30425994	Published	https://doi.org/10.3389/fvets.2018.00253	SB0327
17-1449	M. bovis	SRR7240154	Cattle	USA	2017	30425994	Published	https://doi.org/10.3389/fvets.2018.00253	SB0327
17-13300	M. bovis	SRR7240166	Cattle	USA	2017	30425994	Published	https://doi.org/10.3389/fvets.2018.00253	SB0145
17-13100	M. bovis	SRR7240291	Cattle	USA	2017	30425994	Published	https://doi.org/10.3389/fvets.2018.00253	SB0145
17-13099	M. bovis	SRR7240292	Cattle	USA	2017	30425994	Published	https://doi.org/10.3389/fvets.2018.00253	SB0145
17-13098	M. bovis	SRR7240293	Cattle	USA	2017	30425994	Published	https://doi.org/10.3389/fvets.2018.00253	SB0145
17-13006	M. bovis	SRR7240288	Cattle	USA	2017	30425994	Published	https://doi.org/10.3389/fvets.2018.00253	SB0145
17-12843	M. bovis	SRR7240032	Cattle	USA	2017	30425994	Published	https://doi.org/10.3389/fvets.2018.00253	SB0145
17-12841	M. bovis	SRR7240139	Cattle	USA	2017	30425994	Published	https://doi.org/10.3389/fvets.2018.00253	SB0145
17-12837	M. bovis	SRR7240138	Cattle	USA	2017	30425994	Published	https://doi.org/10.3389/fvets.2018.00253	SB0145
17-12752	M. bovis	SRR7240133	Cattle	USA	2017	30425994	Published	https://doi.org/10.3389/fvets.2018.00253	SB0145
17-12751	M. bovis	SRR7240132	Cattle	USA	2017	30425994	Published	https://doi.org/10.3389/fvets.2018.00253	SB0145
17-12750	M. bovis	SRR7240131	Cattle	USA	2017	30425994	Published	https://doi.org/10.3389/fvets.2018.00253	SB0145
17-12749	M. bovis	SRR7240130	Cattle	USA	2017	30425994	Published	https://doi.org/10.3389/fvets.2018.00253	SB0145
17-12748	M. bovis	SRR7240137	Cattle	USA	2017	30425994	Published	https://doi.org/10.3389/fvets.2018.00253	SB0145
17-12747	M. bovis	SRR7240136	Cattle	USA	2017	30425994	Published	https://doi.org/10.3389/fvets.2018.00253	SB0145
17-12745	M. bovis	SRR7240135	Cattle	USA	2017	30425994	Published	https://doi.org/10.3389/fvets.2018.00253	SB0145
17-12744	M. bovis	SRR7240134	Cattle	USA	2017	30425994	Published	https://doi.org/10.3389/fvets.2018.00253	SB0145
17-12741	M. bovis	SRR7240148	Cattle	USA	2017	30425994	Published	https://doi.org/10.3389/fvets.2018.00253	SB0145
17-12740	M. bovis	SRR7240149	Cattle	USA	2017	30425994	Published	https://doi.org/10.3389/fvets.2018.00253	SB0145
17-12739	M. bovis	SRR7240146	Cattle	USA	2017	30425994	Published	https://doi.org/10.3389/fvets.2018.00253	SB0145
17-12665	M. bovis	SRR7240144	Cattle	USA	2017	30425994	Published	https://doi.org/10.3389/fvets.2018.00253	SB0673
17-12646	M. bovis	SRR7240145	Cattle	USA	2017	30425994	Published	https://doi.org/10.3389/fvets.2018.00253	SB0145
17-12644	M. bovis	SRR7240142	Cattle	USA	2017	30425994	Published	https://doi.org/10.3389/fvets.2018.00253	SB0145
17-12643	M. bovis	SRR7240143	Cattle	USA	2017	30425994	Published	https://doi.org/10.3389/fvets.2018.00253	SB0145
17-12642	M. bovis	SRR7240140	Cattle	USA	2017	30425994	Published	https://doi.org/10.3389/fvets.2018.00253	SB0145
17-12641	M. bovis	SRR7240141	Cattle	USA	2017	30425994	Published	https://doi.org/10.3389/fvets.2018.00253	SB0145
17-12640	M. bovis	SRR7240521	Cattle	USA	2017	30425994	Published	https://doi.org/10.3389/fvets.2018.00253	SB0145
17-12616	M. bovis	SRR7240520	Cattle	USA	2017	30425994	Published	https://doi.org/10.3389/fvets.2018.00253	SB0145
17-12615	M. bovis	SRR7240515	Cattle	USA	2017	30425994	Published	https://doi.org/10.3389/fvets.2018.00253	SB0145
17-12613	M. bovis	SRR7240514	Cattle	USA	2017	30425994	Published	https://doi.org/10.3389/fvets.2018.00253	SB0145
17-12612	M. bovis	SRR7240517	Cattle	USA	2017	30425994	Published	https://doi.org/10.3389/fvets.2018.00253	SB0145
17-12610	M. bovis	SRR7240516	Cattle	USA	2017	30425994	Published	https://doi.org/10.3389/fvets.2018.00253	SB0145
17-12609	M. bovis	SRR7240511	Cattle	USA	2017	30425994	Published	https://doi.org/10.3389/fvets.2018.00253	SB0145
17-12608	M. bovis	SRR7240510	Cattle	USA	2017	30425994	Published	https://doi.org/10.3389/fvets.2018.00253	SB0145
17-12607	M. bovis	SRR7240513	Cattle	USA	2017	30425994	Published	https://doi.org/10.3389/fvets.2018.00253	SB0145
17-11614	M. bovis	SRR7240119	Cattle	USA	2017	30425994	Published	https://doi.org/10.3389/fvets.2018.00253	SB0145
17-11613	M. bovis	SRR7240379	Cattle	USA	2017	30425994	Published	https://doi.org/10.3389/fvets.2018.00253	SB0145
17-11610	M. bovis	SRR7240380	Cattle	USA	2017	30425994	Published	https://doi.org/10.3389/fvets.2018.00253	SB0145
17-11609	M. bovis	SRR7240381	Cattle	USA	2017	30425994	Published	https://doi.org/10.3389/fvets.2018.00253	SB0145
17-11608	M. bovis	SRR7240382	Cattle	USA	2017	30425994	Published	https://doi.org/10.3389/fvets.2018.00253	SB0145
17-11606	M. bovis	SRR7240383	Cattle	USA	2017	30425994	Published	https://doi.org/10.3389/fvets.2018.00253	SB0145
17-11604	M. bovis	SRR7240384	Cattle	USA	2017	30425994	Published	https://doi.org/10.3389/fvets.2018.00253	SB0145
17-10813	M. bovis	SRR7240100	Cattle	USA	2017	30425994	Published	https://doi.org/10.3389/fvets.2018.00253	SB0145
17-0131	M. bovis	SRR7240233	Cattle	USA	2017	30425994	Published	https://doi.org/10.3389/fvets.2018.00253	SB0145
16-8243	M. bovis	SRR7240242	Cattle	USA	2016	30425994	Published	https://doi.org/10.3389/fvets.2018.00253	SB0145
16-7474	M. bovis	SRR7240241	Cattle	USA	2016	30425994	Published	https://doi.org/10.3389/fvets.2018.00253	SB2576
16-6925	M. bovis	SRR7240105	Cattle	USA	2016	30425994	Published	https://doi.org/10.3389/fvets.2018.00253	SB0971
16-6514	M. bovis	SRR7240104	Cattle	USA	2016	30425994	Published	https://doi.org/10.3389/fvets.2018.00253	SB0140
16-5880	M. bovis	SRR7240110	Cattle	USA	2016	30425994	Published	https://doi.org/10.3389/fvets.2018.00253	SB2576
16-5412	M. bovis	SRR7240109	Cattle	USA	2016	30425994	Published	https://doi.org/10.3389/fvets.2018.00253	SB0673
16-4148	M. bovis	SRR7240108	Cattle	USA	2016	30425994	Published	https://doi.org/10.3389/fvets.2018.00253	SB0673
16-2393	M. bovis	SRR7240084	Cattle	USA	2016	30425994	Published	https://doi.org/10.3389/fvets.2018.00253	SB0140
16-1707	M. bovis	SRR7240236	Cattle	USA	2016	30425994	Published	https://doi.org/10.3389/fvets.2018.00253	SB2374
16-1661	M. bovis	SRR7240237	Cattle	USA	2016	30425994	Published	https://doi.org/10.3389/fvets.2018.00253	SB0971
16-1464	M. bovis	SRR7240234	Cattle	USA	2016	30425994	Published	https://doi.org/10.3389/fvets.2018.00253	SB0673
16-1383	M. bovis	SRR7240235	Cattle	USA	2016	30425994	Published	https://doi.org/10.3389/fvets.2018.00253	SB2374
16-1010	M. bovis	SRR7240258	Cattle	USA	2016	30425994	Published	https://doi.org/10.3389/fvets.2018.00253	SB2374
16-0285	M. bovis	SRR7240259	Cattle	USA	2016	30425994	Published	https://doi.org/10.3389/fvets.2018.00253	SB2100
15-4627	M. bovis	SRR7240330	Cattle	USA	2015	30425994	Published	https://doi.org/10.3389/fvets.2018.00253	SB2576
15-4626	M. bovis	SRR7240329	Cattle	USA	2015	30425994	Published	https://doi.org/10.3389/fvets.2018.00253	SB2576
15-4625	M. bovis	SRR7240338	Cattle	USA	2015	30425994	Published	https://doi.org/10.3389/fvets.2018.00253	SB2576
15-4624	M. bovis	SRR7240337	Cattle	USA	2015	30425994	Published	https://doi.org/10.3389/fvets.2018.00253	SB2576
15-4623	M. bovis	SRR7240336	Cattle	USA	2015	30425994	Published	https://doi.org/10.3389/fvets.2018.00253	SB2576
15-4622	M. bovis	SRR7240335	Cattle	USA	2015	30425994	Published	https://doi.org/10.3389/fvets.2018.00253	SB2576
15-4621	M. bovis	SRR7240334	Cattle	USA	2015	30425994	Published	https://doi.org/10.3389/fvets.2018.00253	SB2576
15-4620	M. bovis	SRR7240333	Cattle	USA	2015	30425994	Published	https://doi.org/10.3389/fvets.2018.00253	SB2576
15-4619	M. bovis	SRR7240332	Cattle	USA	2015	30425994	Published	https://doi.org/10.3389/fvets.2018.00253	SB2576
15-4618	M. bovis	SRR7240331	Cattle	USA	2015	30425994	Published	https://doi.org/10.3389/fvets.2018.00253	SB2576
15-4617	M. bovis	SRR7240474	Cattle	USA	2015	30425994	Published	https://doi.org/10.3389/fvets.2018.00253	SB2576
15-4616	M. bovis	SRR7240475	Cattle	USA	2015	30425994	Published	https://doi.org/10.3389/fvets.2018.00253	SB2576
15-4615	M. bovis	SRR7240460	Cattle	USA	2015	30425994	Published	https://doi.org/10.3389/fvets.2018.00253	SB2576
15-4614	M. bovis	SRR7240461	Cattle	USA	2015	30425994	Published	https://doi.org/10.3389/fvets.2018.00253	SB2576
15-4613	M. bovis	SRR7240462	Cattle	USA	2015	30425994	Published	https://doi.org/10.3389/fvets.2018.00253	SB2576
15-4222	M. bovis	SRR7240463	Cattle	USA	2015	30425994	Published	https://doi.org/10.3389/fvets.2018.00253	SB2576
15-4218	M. bovis	SRR7240464	Cattle	USA	2015	30425994	Published	https://doi.org/10.3389/fvets.2018.00253	SB2576
15-4217	M. bovis	SRR7240465	Cattle	USA	2015	30425994	Published	https://doi.org/10.3389/fvets.2018.00253	SB2576
15-4216	M. bovis	SRR7240466	Cattle	USA	2015	30425994	Published	https://doi.org/10.3389/fvets.2018.00253	SB2576
15-4215	M. bovis	SRR7240467	Cattle	USA	2015	30425994	Published	https://doi.org/10.3389/fvets.2018.00253	SB2576
15-4214	M. bovis	SRR7240545	Cattle	USA	2015	30425994	Published	https://doi.org/10.3389/fvets.2018.00253	SB2576
15-4213	M. bovis	SRR7240544	Cattle	USA	2015	30425994	Published	https://doi.org/10.3389/fvets.2018.00253	SB2576
15-4212	M. bovis	SRR7240547	Cattle	USA	2015	30425994	Published	https://doi.org/10.3389/fvets.2018.00253	SB2576
15-3709	M. bovis	SRR7240546	Cattle	USA	2015	30425994	Published	https://doi.org/10.3389/fvets.2018.00253	SB2374
15-3300	M. bovis	SRR7240549	Cattle	USA	2015	30425994	Published	https://doi.org/10.3389/fvets.2018.00253	SB2576
15-3299	M. bovis	SRR7240548	Cattle	USA	2015	30425994	Published	https://doi.org/10.3389/fvets.2018.00253	SB2576
15-3298	M. bovis	SRR7240551	Cattle	USA	2015	30425994	Published	https://doi.org/10.3389/fvets.2018.00253	SB2576
15-3297	M. bovis	SRR7240550	Cattle	USA	2015	30425994	Published	https://doi.org/10.3389/fvets.2018.00253	SB2576
15-3296	M. bovis	SRR7240015	Cattle	USA	2015	30425994	Published	https://doi.org/10.3389/fvets.2018.00253	SB2576
15-3295	M. bovis	SRR7240014	Cattle	USA	2015	30425994	Published	https://doi.org/10.3389/fvets.2018.00253	SB2576
15-3294	M. bovis	SRR7240167	Cattle	USA	2015	30425994	Published	https://doi.org/10.3389/fvets.2018.00253	SB2576
15-3293	M. bovis	SRR7240168	Cattle	USA	2015	30425994	Published	https://doi.org/10.3389/fvets.2018.00253	SB2576
15-3292	M. bovis	SRR7240171	Cattle	USA	2015	30425994	Published	https://doi.org/10.3389/fvets.2018.00253	SB2576
15-3205	M. bovis	SRR7240172	Cattle	USA	2015	30425994	Published	https://doi.org/10.3389/fvets.2018.00253	SB2576
15-3055	M. bovis	SRR7240169	Cattle	USA	2015	30425994	Published	https://doi.org/10.3389/fvets.2018.00253	SB2576
15-2806	M. bovis	SRR7240170	Cattle	USA	2015	30425994	Published	https://doi.org/10.3389/fvets.2018.00253	SB0673
15-2645	M. bovis	SRR7240175	Cattle	USA	2015	30425994	Published	https://doi.org/10.3389/fvets.2018.00253	SB2576
15-2643	M. bovis	SRR7240176	Cattle	USA	2015	30425994	Published	https://doi.org/10.3389/fvets.2018.00253	SB2576
15-2641	M. bovis	SRR7240173	Cattle	USA	2015	30425994	Published	https://doi.org/10.3389/fvets.2018.00253	SB2576
15-2623	M. bovis	SRR7240174	Cattle	USA	2015	30425994	Published	https://doi.org/10.3389/fvets.2018.00253	SB2576
15-2617	M. bovis	SRR7240198	Cattle	USA	2015	30425994	Published	https://doi.org/10.3389/fvets.2018.00253	SB2576
15-2372	M. bovis	SRR7240197	Cattle	USA	2015	30425994	Published	https://doi.org/10.3389/fvets.2018.00253	New pattern
15-2200	M. bovis	SRR7240218	Cattle	USA	2015	30425994	Published	https://doi.org/10.3389/fvets.2018.00253	SB2374
15-1503	M. bovis	SRR7240217	Cattle	USA	2015	30425994	Published	https://doi.org/10.3389/fvets.2018.00253	SB2374
15-1433	M. bovis	SRR7240216	Cattle	USA	2015	30425994	Published	https://doi.org/10.3389/fvets.2018.00253	SB2576
15-1244	M. bovis	SRR7240194	Cattle	USA	2015	30425994	Published	https://doi.org/10.3389/fvets.2018.00253	SB2374
15-0884	M. bovis	SRR7240199	Cattle	USA	2015	30425994	Published	https://doi.org/10.3389/fvets.2018.00253	SB2374
15-0602	M. bovis	SRR7240221	Cattle	USA	2015	30425994	Published	https://doi.org/10.3389/fvets.2018.00253	SB1499
15-0435	M. bovis	SRR7240220	Cattle	USA	2015	30425994	Published	https://doi.org/10.3389/fvets.2018.00253	SB2576
15-0434	M. bovis	SRR7240373	Cattle	USA	2015	30425994	Published	https://doi.org/10.3389/fvets.2018.00253	SB2576
15-0209	M. bovis	SRR7240374	Cattle	USA	2015	30425994	Published	https://doi.org/10.3389/fvets.2018.00253	SB2374
15-0018	M. bovis	SRR7240367	Cattle	USA	2015	30425994	Published	https://doi.org/10.3389/fvets.2018.00253	SB2374
15-0017	M. bovis	SRR7240368	Cattle	USA	2015	30425994	Published	https://doi.org/10.3389/fvets.2018.00253	SB2374
15-0016	M. bovis	SRR7240369	Cattle	USA	2015	30425994	Published	https://doi.org/10.3389/fvets.2018.00253	SB2374
15-0015	M. bovis	SRR7240370	Cattle	USA	2015	30425994	Published	https://doi.org/10.3389/fvets.2018.00253	SB2374
15-0014	M. bovis	SRR7240363	Cattle	USA	2015	30425994	Published	https://doi.org/10.3389/fvets.2018.00253	SB2374
15-0013	M. bovis	SRR7240364	Cattle	USA	2015	30425994	Published	https://doi.org/10.3389/fvets.2018.00253	SB2374
15-0012	M. bovis	SRR7240365	Cattle	USA	2015	30425994	Published	https://doi.org/10.3389/fvets.2018.00253	SB2374
15-0011	M. bovis	SRR7240366	Cattle	USA	2015	30425994	Published	https://doi.org/10.3389/fvets.2018.00253	SB2374
15-0010	M. bovis	SRR7240410	Cattle	USA	2015	30425994	Published	https://doi.org/10.3389/fvets.2018.00253	SB2374
15-0009	M. bovis	SRR7240409	Cattle	USA	2015	30425994	Published	https://doi.org/10.3389/fvets.2018.00253	SB2374
15-0008	M. bovis	SRR7240414	Cattle	USA	2015	30425994	Published	https://doi.org/10.3389/fvets.2018.00253	SB2374
15-0007	M. bovis	SRR7240413	Cattle	USA	2015	30425994	Published	https://doi.org/10.3389/fvets.2018.00253	SB2374
15-0006	M. bovis	SRR7240412	Cattle	USA	2015	30425994	Published	https://doi.org/10.3389/fvets.2018.00253	SB2374
15-0005	M. bovis	SRR7240411	Cattle	USA	2015	30425994	Published	https://doi.org/10.3389/fvets.2018.00253	SB2374
15-0004	M. bovis	SRR7240418	Cattle	USA	2015	30425994	Published	https://doi.org/10.3389/fvets.2018.00253	SB2374
15-0003	M. bovis	SRR7240417	Cattle	USA	2015	30425994	Published	https://doi.org/10.3389/fvets.2018.00253	SB2374
14-4322	M. bovis	SRR7240416	Cattle	USA	2014	30425994	Published	https://doi.org/10.3389/fvets.2018.00253	SB2374
14-4321	M. bovis	SRR7240415	Cattle	USA	2014	30425994	Published	https://doi.org/10.3389/fvets.2018.00253	SB2576
14-4302	M. bovis	SRR7240268	Cattle	USA	2014	30425994	Published	https://doi.org/10.3389/fvets.2018.00253	SB2374
14-4301	M. bovis	SRR7240269	Cattle	USA	2014	30425994	Published	https://doi.org/10.3389/fvets.2018.00253	SB2374
14-4300	M. bovis	SRR7240264	Cattle	USA	2014	30425994	Published	https://doi.org/10.3389/fvets.2018.00253	SB2374
14-4298	M. bovis	SRR7240265	Cattle	USA	2014	30425994	Published	https://doi.org/10.3389/fvets.2018.00253	SB2374
14-4296	M. bovis	SRR7240266	Cattle	USA	2014	30425994	Published	https://doi.org/10.3389/fvets.2018.00253	SB2374
14-4295	M. bovis	SRR7240267	Cattle	USA	2014	30425994	Published	https://doi.org/10.3389/fvets.2018.00253	SB2374
14-4277	M. bovis	SRR7240260	Cattle	USA	2014	30425994	Published	https://doi.org/10.3389/fvets.2018.00253	SB2374
14-4276	M. bovis	SRR7240261	Cattle	USA	2014	30425994	Published	https://doi.org/10.3389/fvets.2018.00253	SB2374
14-4275	M. bovis	SRR7240262	Cattle	USA	2014	30425994	Published	https://doi.org/10.3389/fvets.2018.00253	SB2374
14-4274	M. bovis	SRR7240263	Cattle	USA	2014	30425994	Published	https://doi.org/10.3389/fvets.2018.00253	SB2374
14-4273	M. bovis	SRR7240273	Cattle	USA	2014	30425994	Published	https://doi.org/10.3389/fvets.2018.00253	SB2374
14-4272	M. bovis	SRR7240272	Cattle	USA	2014	30425994	Published	https://doi.org/10.3389/fvets.2018.00253	SB2374
14-4270	M. bovis	SRR7240275	Cattle	USA	2014	30425994	Published	https://doi.org/10.3389/fvets.2018.00253	SB2374
14-4268	M. bovis	SRR7240274	Cattle	USA	2014	30425994	Published	https://doi.org/10.3389/fvets.2018.00253	SB2374
14-4267	M. bovis	SRR7240277	Cattle	USA	2014	30425994	Published	https://doi.org/10.3389/fvets.2018.00253	SB2374
14-4266	M. bovis	SRR7240276	Cattle	USA	2014	30425994	Published	https://doi.org/10.3389/fvets.2018.00253	SB2374
14-4265	M. bovis	SRR7240279	Cattle	USA	2014	30425994	Published	https://doi.org/10.3389/fvets.2018.00253	SB2374
14-4264	M. bovis	SRR7240278	Cattle	USA	2014	30425994	Published	https://doi.org/10.3389/fvets.2018.00253	SB2374
14-4263	M. bovis	SRR7240281	Cattle	USA	2014	30425994	Published	https://doi.org/10.3389/fvets.2018.00253	SB2374
14-4262	M. bovis	SRR7240280	Cattle	USA	2014	30425994	Published	https://doi.org/10.3389/fvets.2018.00253	SB2374
14-4253	M. bovis	SRR7240120	Cattle	USA	2014	30425994	Published	https://doi.org/10.3389/fvets.2018.00253	SB2374
14-3592	M. bovis	SRR7240121	Cattle	USA	2014	30425994	Published	https://doi.org/10.3389/fvets.2018.00253	SB2374
14-3461	M. bovis	SRR7240124	Cattle	USA	2014	30425994	Published	https://doi.org/10.3389/fvets.2018.00253	SB2374
13-8046	M. bovis	SRR1792450	Cattle	USA	2013	30425994	Published	https://doi.org/10.3389/fvets.2018.00253	SB0673
13-7725	M. bovis	SRR1792448	Cattle	USA	2013	30425994	Published	https://doi.org/10.3389/fvets.2018.00253	SB0145
13-7528	M. bovis	SRR1792447	Cattle	USA	2013	30425994	Published	https://doi.org/10.3389/fvets.2018.00253	SB2588
13-7506	M. bovis	SRR1792446	Cattle	USA	2013	30425994	Published	https://doi.org/10.3389/fvets.2018.00253	SB0673
13-6884	M. bovis	SRR1792443	Cattle	USA	2013	30425994	Published	https://doi.org/10.3389/fvets.2018.00253	SB0145
13-6769	M. bovis	SRR1792442	Cattle	USA	2013	30425994	Published	https://doi.org/10.3389/fvets.2018.00253	SB2607
13-6626	M. bovis	SRR1792441	Cattle	USA	2013	30425994	Published	https://doi.org/10.3389/fvets.2018.00253	SB0145
13-5449	M. bovis	SRR1792435	Cattle	USA	2013	30425994	Published	https://doi.org/10.3389/fvets.2018.00253	SB0140
13-4685	M. bovis	SRR1792432	Cattle	USA	2013	30425994	Published	https://doi.org/10.3389/fvets.2018.00253	SB1040
13-3875	M. bovis	SRR1792422	Cattle	USA	2013	30425994	Published	https://doi.org/10.3389/fvets.2018.00253	SB2573
13-3430	M. bovis	SRR1792421	Cattle	USA	2013	30425994	Published	https://doi.org/10.3389/fvets.2018.00253	SB0673
13-2941	M. bovis	SRR1792417	Cattle	USA	2013	30425994	Published	https://doi.org/10.3389/fvets.2018.00253	SB0673
13-2937	M. bovis	SRR1792416	Cattle	USA	2013	30425994	Published	https://doi.org/10.3389/fvets.2018.00253	SB0673
13-2934	M. bovis	SRR1792415	Cattle	USA	2013	30425994	Published	https://doi.org/10.3389/fvets.2018.00253	SB0673
13-2932	M. bovis	SRR1792414	Cattle	USA	2013	30425994	Published	https://doi.org/10.3389/fvets.2018.00253	SB0673
13-2929	M. bovis	SRR1792413	Cattle	USA	2013	30425994	Published	https://doi.org/10.3389/fvets.2018.00253	SB0673
13-2826	M. bovis	SRR1792411	Cattle	USA	2013	30425994	Published	https://doi.org/10.3389/fvets.2018.00253	SB2607
13-2442	M. bovis	SRR1792384	Cattle	USA	2013	30425994	Published	https://doi.org/10.3389/fvets.2018.00253	SB0673
13-1616	M. bovis	SRR1792372	Cattle	USA	2013	30425994	Published	https://doi.org/10.3389/fvets.2018.00253	New pattern
13-1575	M. bovis	SRR1792371	Cattle	USA	2013	30425994	Published	https://doi.org/10.3389/fvets.2018.00253	SB0673
13-1079	M. bovis	SRR1792369	Cattle	USA	2013	30425994	Published	https://doi.org/10.3389/fvets.2018.00253	SB0673
13-0962	M. bovis	SRR1792367	Cattle	USA	2013	30425994	Published	https://doi.org/10.3389/fvets.2018.00253	SB0673
13-0953	M. bovis	SRR1792366	Cattle	USA	2013	30425994	Published	https://doi.org/10.3389/fvets.2018.00253	SB0673
13-0949	M. bovis	SRR1792365	Cattle	USA	2013	30425994	Published	https://doi.org/10.3389/fvets.2018.00253	SB0673
13-0948	M. bovis	SRR1792364	Cattle	USA	2013	30425994	Published	https://doi.org/10.3389/fvets.2018.00253	SB0673
13-0926	M. bovis	SRR1792363	Cattle	USA	2013	30425994	Published	https://doi.org/10.3389/fvets.2018.00253	SB0327
13-0902	M. bovis	SRR1792362	Cattle	USA	2013	30425994	Published	https://doi.org/10.3389/fvets.2018.00253	SB0673
13-0899	M. bovis	SRR1792361	Cattle	USA	2013	30425994	Published	https://doi.org/10.3389/fvets.2018.00253	SB0673
13-0896	M. bovis	SRR1792360	Cattle	USA	2013	30425994	Published	https://doi.org/10.3389/fvets.2018.00253	SB0673
13-0895	M. bovis	SRR1792359	Cattle	USA	2013	30425994	Published	https://doi.org/10.3389/fvets.2018.00253	SB0673
13-0550	M. bovis	SRR1792358	Cattle	USA	2013	30425994	Published	https://doi.org/10.3389/fvets.2018.00253	SB0140
13-0549	M. bovis	SRR1792357	Cattle	USA	2013	30425994	Published	https://doi.org/10.3389/fvets.2018.00253	SB0673
13-0443	M. bovis	SRR1792356	Cattle	USA	2013	30425994	Published	https://doi.org/10.3389/fvets.2018.00253	New pattern
13-0348	M. bovis	SRR1792355	Cattle	USA	2013	30425994	Published	https://doi.org/10.3389/fvets.2018.00253	SB2007
13-0347	M. bovis	SRR1792354	Cattle	USA	2013	30425994	Published	https://doi.org/10.3389/fvets.2018.00253	SB0673
12-9906	M. bovis	SRR1792353	Cattle	USA	2012	30425994	Published	https://doi.org/10.3389/fvets.2018.00253	SB1750
12-9259	M. bovis	SRR1792349	Cattle	USA	2012	30425994	Published	https://doi.org/10.3389/fvets.2018.00253	SB0673
12-8656	M. bovis	SRR1792348	Cattle	USA	2012	30425994	Published	https://doi.org/10.3389/fvets.2018.00253	SB0673
12-8178	M. bovis	SRR1792347	Cattle	USA	2012	30425994	Published	https://doi.org/10.3389/fvets.2018.00253	SB0327
12-7404	M. bovis	SRR1792346	Cattle	USA	2012	30425994	Published	https://doi.org/10.3389/fvets.2018.00253	SB0327
12-6818	M. bovis	SRR1792345	Cattle	USA	2012	30425994	Published	https://doi.org/10.3389/fvets.2018.00253	SB0673
12-5216	M. bovis	SRR1792343	Cattle	USA	2012	30425994	Published	https://doi.org/10.3389/fvets.2018.00253	SB0327
12-5103	M. bovis	SRR1792342	Cattle	USA	2012	30425994	Published	https://doi.org/10.3389/fvets.2018.00253	SB0145
12-4832	M. bovis	SRR1792337	Cattle	USA	2012	30425994	Published	https://doi.org/10.3389/fvets.2018.00253	SB0145
12-4696	M. bovis	SRR1792336	Cattle	USA	2012	30425994	Published	https://doi.org/10.3389/fvets.2018.00253	SB0673
12-3660	M. bovis	SRR1792333	Cattle	USA	2012	30425994	Published	https://doi.org/10.3389/fvets.2018.00253	SB0673
12-3012	M. bovis	SRR1792332	Cattle	USA	2012	30425994	Published	https://doi.org/10.3389/fvets.2018.00253	SB0145
12-2164	M. bovis	SRR1792330	Cattle	USA	2012	30425994	Published	https://doi.org/10.3389/fvets.2018.00253	SB0327
12-2163	M. bovis	SRR1792329	Cattle	USA	2012	30425994	Published	https://doi.org/10.3389/fvets.2018.00253	SB0327
12-1874	M. bovis	SRR1792328	Cattle	USA	2012	30425994	Published	https://doi.org/10.3389/fvets.2018.00253	SB0971
12-1601	M. bovis	SRR1792327	Cattle	USA	2012	30425994	Published	https://doi.org/10.3389/fvets.2018.00253	SB0145
12-1278	M. bovis	SRR1792326	Cattle	USA	2012	30425994	Published	https://doi.org/10.3389/fvets.2018.00253	SB0145
12-0948	M. bovis	SRR1792322	Cattle	USA	2012	30425994	Published	https://doi.org/10.3389/fvets.2018.00253	SB0673
12-0945	M. bovis	SRR1792321	Cattle	USA	2012	30425994	Published	https://doi.org/10.3389/fvets.2018.00253	SB0673
12-0812	M. bovis	SRR1792320	Cattle	USA	2012	30425994	Published	https://doi.org/10.3389/fvets.2018.00253	SB0145
12-0560	M. bovis	SRR1792319	Cattle	USA	2012	30425994	Published	https://doi.org/10.3389/fvets.2018.00253	SB0673
12-0257	M. bovis	SRR1792318	Cattle	USA	2012	30425994	Published	https://doi.org/10.3389/fvets.2018.00253	SB0145
12-0251	M. bovis	SRR1792317	Cattle	USA	2012	30425994	Published	https://doi.org/10.3389/fvets.2018.00253	SB0145
12-0241	M. bovis	SRR1792316	Cattle	USA	2012	30425994	Published	https://doi.org/10.3389/fvets.2018.00253	SB0145
12-0221	M. bovis	SRR1792315	Cattle	USA	2012	30425994	Published	https://doi.org/10.3389/fvets.2018.00253	SB0145
12-0217	M. bovis	SRR1792314	Cattle	USA	2012	30425994	Published	https://doi.org/10.3389/fvets.2018.00253	SB0145
12-0173	M. bovis	SRR1792313	Cattle	USA	2012	30425994	Published	https://doi.org/10.3389/fvets.2018.00253	SB0673
12-0119	M. bovis	SRR1792312	Cattle	USA	2012	30425994	Published	https://doi.org/10.3389/fvets.2018.00253	SB0145
12-0062	M. bovis	SRR1792311	Cattle	USA	2012	30425994	Published	https://doi.org/10.3389/fvets.2018.00253	SB0145
11-9307	M. bovis	SRR1792310	Cattle	USA	2011	30425994	Published	https://doi.org/10.3389/fvets.2018.00253	SB0327
11-8359	M. bovis	SRR7240122	Cattle	USA	2011	30425994	Published	https://doi.org/10.3389/fvets.2018.00253	SB0145
11-8257	M. bovis	SRR1792308	Cattle	USA	2011	30425994	Published	https://doi.org/10.3389/fvets.2018.00253	SB1216
11-7945	M. bovis	SRR1792307	Cattle	USA	2011	30425994	Published	https://doi.org/10.3389/fvets.2018.00253	SB0971
11-7341	M. bovis	SRR1792305	Cattle	USA	2011	30425994	Published	https://doi.org/10.3389/fvets.2018.00253	SB0971
11-7165	M. bovis	SRR1792304	Cattle	USA	2011	30425994	Published	https://doi.org/10.3389/fvets.2018.00253	SB0145
11-7164	M. bovis	SRR1792303	Cattle	USA	2011	30425994	Published	https://doi.org/10.3389/fvets.2018.00253	SB0145
11-7163	M. bovis	SRR1792302	Cattle	USA	2011	30425994	Published	https://doi.org/10.3389/fvets.2018.00253	SB0145
11-7162	M. bovis	SRR1792301	Cattle	USA	2011	30425994	Published	https://doi.org/10.3389/fvets.2018.00253	SB0145
11-6826	M. bovis	SRR1792300	Cattle	USA	2011	30425994	Published	https://doi.org/10.3389/fvets.2018.00253	SB0145
11-6825	M. bovis	SRR1792299	Cattle	USA	2011	30425994	Published	https://doi.org/10.3389/fvets.2018.00253	SB0145
11-6824	M. bovis	SRR1792298	Cattle	USA	2011	30425994	Published	https://doi.org/10.3389/fvets.2018.00253	SB0145
11-6788	M. bovis	SRR7240123	Cattle	USA	2011	30425994	Published	https://doi.org/10.3389/fvets.2018.00253	SB0673
11-5716	M. bovis	SRR1792297	Cattle	USA	2011	30425994	Published	https://doi.org/10.3389/fvets.2018.00253	SB0145
11-5713	M. bovis	SRR1792296	Cattle	USA	2011	30425994	Published	https://doi.org/10.3389/fvets.2018.00253	SB0673
11-5500	M. bovis	SRR1792294	Cattle	USA	2011	30425994	Published	https://doi.org/10.3389/fvets.2018.00253	SB0145
11-5424	M. bovis	SRR1792291	Cattle	USA	2011	30425994	Published	https://doi.org/10.3389/fvets.2018.00253	SB0145
11-5035	M. bovis	SRR1792287	Cattle	USA	2011	30425994	Published	https://doi.org/10.3389/fvets.2018.00253	SB0673
11-4782	M. bovis	SRR1792286	Cattle	USA	2011	30425994	Published	https://doi.org/10.3389/fvets.2018.00253	SB0145
11-3871	M. bovis	SRR1792283	Cattle	USA	2011	30425994	Published	https://doi.org/10.3389/fvets.2018.00253	SB0971
11-3558	M. bovis	SRR1792281	Cattle	USA	2011	30425994	Published	https://doi.org/10.3389/fvets.2018.00253	SB0140
11-2607	M. bovis	SRR1792280	Cattle	USA	2011	30425994	Published	https://doi.org/10.3389/fvets.2018.00253	SB0140
11-1686	M. bovis	SRR1792279	Cattle	USA	2011	30425994	Published	https://doi.org/10.3389/fvets.2018.00253	SB0267
11-1673	M. bovis	SRR1792278	Cattle	USA	2011	30425994	Published	https://doi.org/10.3389/fvets.2018.00253	SB2011
11-1557	M. bovis	SRR1792277	Cattle	USA	2011	30425994	Published	https://doi.org/10.3389/fvets.2018.00253	SB0971
11-0787	M. bovis	SRR1792276	Cattle	USA	2011	30425994	Published	https://doi.org/10.3389/fvets.2018.00253	SB2011
11-0766	M. bovis	SRR1792275	Cattle	USA	2011	30425994	Published	https://doi.org/10.3389/fvets.2018.00253	SB2011
11-0719	M. bovis	SRR1792274	Cattle	USA	2011	30425994	Published	https://doi.org/10.3389/fvets.2018.00253	SB2011
11-0187	M. bovis	SRR1792273	Cattle	USA	2011	30425994	Published	https://doi.org/10.3389/fvets.2018.00253	SB2011
10-9487	M. bovis	SRR7240128	Cattle	USA	2010	30425994	Published	https://doi.org/10.3389/fvets.2018.00253	SB2011
10-9486	M. bovis	SRR7240129	Cattle	USA	2010	30425994	Published	https://doi.org/10.3389/fvets.2018.00253	SB2011
10-8952	M. bovis	SRR1792270	Cattle	USA	2010	30425994	Published	https://doi.org/10.3389/fvets.2018.00253	SB2011
10-8841	M. bovis	SRR1792269	Cattle	USA	2010	30425994	Published	https://doi.org/10.3389/fvets.2018.00253	SB2014
10-7916	M. bovis	SRR7240126	Cattle	USA	2010	30425994	Published	https://doi.org/10.3389/fvets.2018.00253	SB2011
10-7911	M. bovis	SRR1792268	Cattle	USA	2010	30425994	Published	https://doi.org/10.3389/fvets.2018.00253	SB2011
10-6807	M. bovis	SRR1792260	Cattle	USA	2010	30425994	Published	https://doi.org/10.3389/fvets.2018.00253	SB2011
10-6201	M. bovis	SRR1792259	Cattle	USA	2010	30425994	Published	https://doi.org/10.3389/fvets.2018.00253	SB0327
10-5035	M. bovis	SRR1792254	Cattle	USA	2010	30425994	Published	https://doi.org/10.3389/fvets.2018.00253	SB2011
10-4190	M. bovis	SRR1792250	Cattle	USA	2010	30425994	Published	https://doi.org/10.3389/fvets.2018.00253	SB0673
10-2758	M. bovis	SRR1792248	Cattle	USA	2010	30425994	Published	https://doi.org/10.3389/fvets.2018.00253	SB0673
09-9272	M. bovis	SRR1792241	Cattle	USA	2009	30425994	Published	https://doi.org/10.3389/fvets.2018.00253	SB0145
09-7382	M. bovis	SRR1792240	Cattle	USA	2009	30425994	Published	https://doi.org/10.3389/fvets.2018.00253	SB0145
09-5743	M. bovis	SRR1792202	Cattle	USA	2009	30425994	Published	https://doi.org/10.3389/fvets.2018.00253	SB0673
09-5189	M. bovis	SRR1792198	Cattle	USA	2009	30425994	Published	https://doi.org/10.3389/fvets.2018.00253	SB0971
09-5188	M. bovis	SRR1792197	Cattle	USA	2009	30425994	Published	https://doi.org/10.3389/fvets.2018.00253	SB0971
09-5187	M. bovis	SRR1792196	Cattle	USA	2009	30425994	Published	https://doi.org/10.3389/fvets.2018.00253	SB0971
09-5050	M. bovis	SRR1792195	Cattle	USA	2009	30425994	Published	https://doi.org/10.3389/fvets.2018.00253	SB0971
09-5047	M. bovis	SRR1792194	Cattle	USA	2009	30425994	Published	https://doi.org/10.3389/fvets.2018.00253	SB0971
09-3328	M. bovis	SRR1792175	Cattle	USA	2009	30425994	Published	https://doi.org/10.3389/fvets.2018.00253	SB1758
09-3257	M. bovis	SRR1792174	Cattle	USA	2009	30425994	Published	https://doi.org/10.3389/fvets.2018.00253	SB0673
09-2111	M. bovis	SRR1792172	Cattle	USA	2009	30425994	Published	https://doi.org/10.3389/fvets.2018.00253	SB1348
09-1465	M. bovis	SRR1792170	Cattle	USA	2009	30425994	Published	https://doi.org/10.3389/fvets.2018.00253	SB0673
09-0739	M. bovis	SRR1792169	Cattle	USA	2009	30425994	Published	https://doi.org/10.3389/fvets.2018.00253	SB0673
08-8902	M. bovis	SRR1792162	Cattle	USA	2008	30425994	Published	https://doi.org/10.3389/fvets.2018.00253	SB0327
08-7119	M. bovis	SRR1792158	Cattle	USA	2008	30425994	Published	https://doi.org/10.3389/fvets.2018.00253	SB0673
08-6606	M. bovis	SRR1792156	Cattle	USA	2008	30425994	Published	https://doi.org/10.3389/fvets.2018.00253	SB0145
08-6018	M. bovis	SRR1792154	Cattle	USA	2008	30425994	Published	https://doi.org/10.3389/fvets.2018.00253	SB0971
08-5820	M. bovis	SRR1792153	Cattle	USA	2008	30425994	Published	https://doi.org/10.3389/fvets.2018.00253	SB0971
08-5467	M. bovis	SRR1792151	Cattle	USA	2008	30425994	Published	https://doi.org/10.3389/fvets.2018.00253	SB0673
08-5466	M. bovis	SRR1792150	Cattle	USA	2008	30425994	Published	https://doi.org/10.3389/fvets.2018.00253	SB0673
08-5295	M. bovis	SRR1792148	Cattle	USA	2008	30425994	Published	https://doi.org/10.3389/fvets.2018.00253	SB0673
08-5055	M. bovis	SRR7240480	Cattle	USA	2008	30425994	Published	https://doi.org/10.3389/fvets.2018.00253	SB0140
08-4524	M. bovis	SRR1792139	Cattle	USA	2008	30425994	Published	https://doi.org/10.3389/fvets.2018.00253	SB0971
08-4523	M. bovis	SRR1792138	Cattle	USA	2008	30425994	Published	https://doi.org/10.3389/fvets.2018.00253	SB0971
08-4522	M. bovis	SRR1792137	Cattle	USA	2008	30425994	Published	https://doi.org/10.3389/fvets.2018.00253	SB0971
08-4521	M. bovis	SRR1792136	Cattle	USA	2008	30425994	Published	https://doi.org/10.3389/fvets.2018.00253	SB0971
08-4520	M. bovis	SRR1792135	Cattle	USA	2008	30425994	Published	https://doi.org/10.3389/fvets.2018.00253	SB0971
08-4519	M. bovis	SRR1792134	Cattle	USA	2008	30425994	Published	https://doi.org/10.3389/fvets.2018.00253	SB0971
08-4518	M. bovis	SRR1792133	Cattle	USA	2008	30425994	Published	https://doi.org/10.3389/fvets.2018.00253	SB0971
08-4517	M. bovis	SRR1792132	Cattle	USA	2008	30425994	Published	https://doi.org/10.3389/fvets.2018.00253	SB0971
08-4516	M. bovis	SRR1792131	Cattle	USA	2008	30425994	Published	https://doi.org/10.3389/fvets.2018.00253	SB0971
08-4515	M. bovis	SRR1792130	Cattle	USA	2008	30425994	Published	https://doi.org/10.3389/fvets.2018.00253	SB0971
08-4514	M. bovis	SRR1792129	Cattle	USA	2008	30425994	Published	https://doi.org/10.3389/fvets.2018.00253	SB0971
08-4513	M. bovis	SRR1792128	Cattle	USA	2008	30425994	Published	https://doi.org/10.3389/fvets.2018.00253	SB0971
08-4512	M. bovis	SRR1792127	Cattle	USA	2008	30425994	Published	https://doi.org/10.3389/fvets.2018.00253	SB0971
08-4497	M. bovis	SRR1792126	Cattle	USA	2008	30425994	Published	https://doi.org/10.3389/fvets.2018.00253	SB0971
08-4496	M. bovis	SRR1792125	Cattle	USA	2008	30425994	Published	https://doi.org/10.3389/fvets.2018.00253	SB0971
08-3549	M. bovis	SRR1792120	Cattle	USA	2008	30425994	Published	https://doi.org/10.3389/fvets.2018.00253	SB0327
08-2771	M. bovis	SRR1792117	Cattle	USA	2008	30425994	Published	https://doi.org/10.3389/fvets.2018.00253	SB0145
08-2614	M. bovis	SRR1792113	Cattle	USA	2008	30425994	Published	https://doi.org/10.3389/fvets.2018.00253	SB0673
08-1137	M. bovis	SRR1792099	Cattle	USA	2008	30425994	Published	https://doi.org/10.3389/fvets.2018.00253	SB0673
08-0533	M. bovis	SRR1792093	Cattle	USA	2008	30425994	Published	https://doi.org/10.3389/fvets.2018.00253	SB0673
08-0532	M. bovis	SRR1792092	Cattle	USA	2008	30425994	Published	https://doi.org/10.3389/fvets.2018.00253	SB0673
08-0531	M. bovis	SRR1792091	Cattle	USA	2008	30425994	Published	https://doi.org/10.3389/fvets.2018.00253	SB0673
07-9879	M. bovis	SRR1792087	Cattle	USA	2007	30425994	Published	https://doi.org/10.3389/fvets.2018.00253	SB0673
07-9846	M. bovis	SRR1792086	Cattle	USA	2007	30425994	Published	https://doi.org/10.3389/fvets.2018.00253	SB0673
07-9692	M. bovis	SRR1792085	Cattle	USA	2007	30425994	Published	https://doi.org/10.3389/fvets.2018.00253	SB0673
07-9689	M. bovis	SRR1792084	Cattle	USA	2007	30425994	Published	https://doi.org/10.3389/fvets.2018.00253	SB0673
07-9684	M. bovis	SRR1792083	Cattle	USA	2007	30425994	Published	https://doi.org/10.3389/fvets.2018.00253	SB0673
07-9683	M. bovis	SRR1792082	Cattle	USA	2007	30425994	Published	https://doi.org/10.3389/fvets.2018.00253	SB0673
07-9331	M. bovis	SRR1792081	Cattle	USA	2007	30425994	Published	https://doi.org/10.3389/fvets.2018.00253	SB0673
07-8997	M. bovis	SRR1792080	Cattle	USA	2007	30425994	Published	https://doi.org/10.3389/fvets.2018.00253	SB0673
07-8626	M. bovis	SRR1792079	Cattle	USA	2007	30425994	Published	https://doi.org/10.3389/fvets.2018.00253	SB0673
07-8467	M. bovis	SRR1792078	Cattle	USA	2007	30425994	Published	https://doi.org/10.3389/fvets.2018.00253	SB0140
07-7606	M. bovis	SRR1792075	Cattle	USA	2007	30425994	Published	https://doi.org/10.3389/fvets.2018.00253	SB0673
07-7431	M. bovis	SRR1792074	Cattle	USA	2007	30425994	Published	https://doi.org/10.3389/fvets.2018.00253	SB0673
07-7143	M. bovis	SRR1792072	Cattle	USA	2007	30425994	Published	https://doi.org/10.3389/fvets.2018.00253	SB0140
07-7140	M. bovis	SRR1792071	Cattle	USA	2007	30425994	Published	https://doi.org/10.3389/fvets.2018.00253	SB0145
07-6003	M. bovis	SRR1792066	Cattle	USA	2007	30425994	Published	https://doi.org/10.3389/fvets.2018.00253	SB0140
07-5844	M. bovis	SRR1792065	Cattle	USA	2007	30425994	Published	https://doi.org/10.3389/fvets.2018.00253	SB1216
07-5817	M. bovis	SRR1792064	Cattle	USA	2007	30425994	Published	https://doi.org/10.3389/fvets.2018.00253	SB0327
07-5810	M. bovis	SRR1792063	Cattle	USA	2007	30425994	Published	https://doi.org/10.3389/fvets.2018.00253	SB0145
07-5683	M. bovis	SRR1792060	Cattle	USA	2007	30425994	Published	https://doi.org/10.3389/fvets.2018.00253	SB0140
07-4628	M. bovis	SRR1792052	Cattle	USA	2007	30425994	Published	https://doi.org/10.3389/fvets.2018.00253	SB2012
07-4480	M. bovis	SRR1792051	Cattle	USA	2007	30425994	Published	https://doi.org/10.3389/fvets.2018.00253	SB0140
07-3041	M. bovis	SRR7240478	Cattle	USA	2007	30425994	Published	https://doi.org/10.3389/fvets.2018.00253	SB0140
07-2063	M. bovis	SRR1792047	Cattle	USA	2007	30425994	Published	https://doi.org/10.3389/fvets.2018.00253	SB0145
07-1682	M. bovis	SRR1792046	Cattle	USA	2007	30425994	Published	https://doi.org/10.3389/fvets.2018.00253	SB1216
07-1437	M. bovis	SRR1792045	Cattle	USA	2007	30425994	Published	https://doi.org/10.3389/fvets.2018.00253	SB0327
07-10012	M. bovis	SRR1792040	Cattle	USA	2007	30425994	Published	https://doi.org/10.3389/fvets.2018.00253	SB0673
07-0676	M. bovis	SRR1792039	Cattle	USA	2007	30425994	Published	https://doi.org/10.3389/fvets.2018.00253	SB0986
07-0554	M. bovis	SRR1792036	Cattle	USA	2007	30425994	Published	https://doi.org/10.3389/fvets.2018.00253	SB0971
06-9741	M. bovis	SRR1792035	Cattle	USA	2006	30425994	Published	https://doi.org/10.3389/fvets.2018.00253	SB0673
06-9653	M. bovis	SRR1792034	Cattle	USA	2006	30425994	Published	https://doi.org/10.3389/fvets.2018.00253	SB0145
06-9596	M. bovis	SRR1792033	Cattle	USA	2006	30425994	Published	https://doi.org/10.3389/fvets.2018.00253	SB0673
06-9164	M. bovis	SRR1792031	Cattle	USA	2006	30425994	Published	https://doi.org/10.3389/fvets.2018.00253	SB0673
06-9163	M. bovis	SRR1792030	Cattle	USA	2006	30425994	Published	https://doi.org/10.3389/fvets.2018.00253	SB0673
06-8716	M. bovis	SRR1792029	Cattle	USA	2006	30425994	Published	https://doi.org/10.3389/fvets.2018.00253	SB0673
06-8591	M. bovis	SRR1792028	Cattle	USA	2006	30425994	Published	https://doi.org/10.3389/fvets.2018.00253	SB1040
06-8427	M. bovis	SRR1792026	Cattle	USA	2006	30425994	Published	https://doi.org/10.3389/fvets.2018.00253	SB1750
06-6079	M. bovis	SRR1792020	Cattle	USA	2006	30425994	Published	https://doi.org/10.3389/fvets.2018.00253	SB0140
06-5439	M. bovis	SRR1792017	Cattle	USA	2006	30425994	Published	https://doi.org/10.3389/fvets.2018.00253	SB1757
06-5345	M. bovis	SRR1792016	Cattle	USA	2006	30425994	Published	https://doi.org/10.3389/fvets.2018.00253	SB0673
06-4904	M. bovis	SRR1792015	Cattle	USA	2006	30425994	Published	https://doi.org/10.3389/fvets.2018.00253	SB0145
06-4348	M. bovis	SRR1792013	Cattle	USA	2006	30425994	Published	https://doi.org/10.3389/fvets.2018.00253	SB0673
06-3430	M. bovis	SRR1792008	Cattle	USA	2006	30425994	Published	https://doi.org/10.3389/fvets.2018.00253	SB1757
06-2548	M. bovis	SRR1792003	Cattle	USA	2006	30425994	Published	https://doi.org/10.3389/fvets.2018.00253	SB0673
06-1916	M. bovis	SRR1792001	Cattle	USA	2006	30425994	Published	https://doi.org/10.3389/fvets.2018.00253	SB0327
06-1754	M. bovis	SRR1791998	Cattle	USA	2006	30425994	Published	https://doi.org/10.3389/fvets.2018.00253	SB0140
06-10979	M. bovis	SRR7240477	Cattle	USA	2006	30425994	Published	https://doi.org/10.3389/fvets.2018.00253	SB0271
06-10887	M. bovis	SRR1791993	Cattle	USA	2006	30425994	Published	https://doi.org/10.3389/fvets.2018.00253	SB0673
06-10886	M. bovis	SRR1791992	Cattle	USA	2006	30425994	Published	https://doi.org/10.3389/fvets.2018.00253	SB0673
06-10884	M. bovis	SRR1791991	Cattle	USA	2006	30425994	Published	https://doi.org/10.3389/fvets.2018.00253	SB0673
06-10883	M. bovis	SRR1791990	Cattle	USA	2006	30425994	Published	https://doi.org/10.3389/fvets.2018.00253	SB0673
06-10752	M. bovis	SRR1791989	Cattle	USA	2006	30425994	Published	https://doi.org/10.3389/fvets.2018.00253	SB0673
06-0661	M. bovis	SRR1791987	Cattle	USA	2006	30425994	Published	https://doi.org/10.3389/fvets.2018.00253	SB0140
06-0165	M. bovis	SRR7240358	Cattle	USA	2006	30425994	Published	https://doi.org/10.3389/fvets.2018.00253	SB0673
05-9659	M. bovis	SRR1791978	Cattle	USA	2005	30425994	Published	https://doi.org/10.3389/fvets.2018.00253	SB0140
05-9563	M. bovis	SRR1791977	Cattle	USA	2005	30425994	Published	https://doi.org/10.3389/fvets.2018.00253	SB0140
05-9220	M. bovis	SRR1791975	Cattle	USA	2005	30425994	Published	https://doi.org/10.3389/fvets.2018.00253	SB0140
05-9219	M. bovis	SRR1791974	Cattle	USA	2005	30425994	Published	https://doi.org/10.3389/fvets.2018.00253	SB0140
05-9215	M. bovis	SRR1791973	Cattle	USA	2005	30425994	Published	https://doi.org/10.3389/fvets.2018.00253	SB0673
05-8966	M. bovis	SRR1791972	Cattle	USA	2005	30425994	Published	https://doi.org/10.3389/fvets.2018.00253	SB1499
05-8963	M. bovis	SRR1791971	Cattle	USA	2005	30425994	Published	https://doi.org/10.3389/fvets.2018.00253	SB1499
05-8628	M. bovis	SRR1791970	Cattle	USA	2005	30425994	Published	https://doi.org/10.3389/fvets.2018.00253	SB0140
05-8434	M. bovis	SRR1791968	Cattle	USA	2005	30425994	Published	https://doi.org/10.3389/fvets.2018.00253	SB1499
05-7939	M. bovis	SRR1791966	Cattle	USA	2005	30425994	Published	https://doi.org/10.3389/fvets.2018.00253	SB0673
05-7512	M. bovis	SRR1791965	Cattle	USA	2005	30425994	Published	https://doi.org/10.3389/fvets.2018.00253	SB1499
05-7510	M. bovis	SRR1791964	Cattle	USA	2005	30425994	Published	https://doi.org/10.3389/fvets.2018.00253	SB1499
05-7509	M. bovis	SRR1791963	Cattle	USA	2005	30425994	Published	https://doi.org/10.3389/fvets.2018.00253	SB1499
05-7325	M. bovis	SRR1791962	Cattle	USA	2005	30425994	Published	https://doi.org/10.3389/fvets.2018.00253	SB0673
05-7231	M. bovis	SRR1791961	Cattle	USA	2005	30425994	Published	https://doi.org/10.3389/fvets.2018.00253	SB0673
05-6326	M. bovis	SRR1791958	Cattle	USA	2005	30425994	Published	https://doi.org/10.3389/fvets.2018.00253	SB0140
05-6134	M. bovis	SRR1791957	Cattle	USA	2005	30425994	Published	https://doi.org/10.3389/fvets.2018.00253	SB0673
05-6101	M. bovis	SRR1791956	Cattle	USA	2005	30425994	Published	https://doi.org/10.3389/fvets.2018.00253	SB0971
05-5935	M. bovis	SRR1791955	Cattle	USA	2005	30425994	Published	https://doi.org/10.3389/fvets.2018.00253	SB0145
05-5649	M. bovis	SRR1791954	Cattle	USA	2005	30425994	Published	https://doi.org/10.3389/fvets.2018.00253	SB1040
05-5591	M. bovis	SRR1791953	Cattle	USA	2005	30425994	Published	https://doi.org/10.3389/fvets.2018.00253	SB0673
05-5501	M. bovis	SRR1791952	Cattle	USA	2005	30425994	Published	https://doi.org/10.3389/fvets.2018.00253	SB0971
05-5159	M. bovis	SRR1791951	Cattle	USA	2005	30425994	Published	https://doi.org/10.3389/fvets.2018.00253	SB0140
05-4707	M. bovis	SRR1791949	Cattle	USA	2005	30425994	Published	https://doi.org/10.3389/fvets.2018.00253	SB0971
05-4451	M. bovis	SRR1791948	Cattle	USA	2005	30425994	Published	https://doi.org/10.3389/fvets.2018.00253	SB0673
05-3214	M. bovis	SRR1791945	Cattle	USA	2005	30425994	Published	https://doi.org/10.3389/fvets.2018.00253	SB0971
05-3100	M. bovis	SRR1791944	Cattle	USA	2005	30425994	Published	https://doi.org/10.3389/fvets.2018.00253	SB0673
05-2592	M. bovis	SRR1791943	Cattle	USA	2005	30425994	Published	https://doi.org/10.3389/fvets.2018.00253	SB0673
05-1687	M. bovis	SRR1791942	Cattle	USA	2005	30425994	Published	https://doi.org/10.3389/fvets.2018.00253	SB1499
05-1686	M. bovis	SRR1791941	Cattle	USA	2005	30425994	Published	https://doi.org/10.3389/fvets.2018.00253	SB0971
05-1568	M. bovis	SRR1791939	Cattle	USA	2005	30425994	Published	https://doi.org/10.3389/fvets.2018.00253	SB0673
05-1385	M. bovis	SRR1791938	Cattle	USA	2005	30425994	Published	https://doi.org/10.3389/fvets.2018.00253	SB0145
05-1365	M. bovis	SRR1791937	Cattle	USA	2005	30425994	Published	https://doi.org/10.3389/fvets.2018.00253	SB0269
05-1239	M. bovis	SRR1791936	Cattle	USA	2005	30425994	Published	https://doi.org/10.3389/fvets.2018.00253	SB1745
04-8948	M. bovis	SRR1791934	Cattle	USA	2004	30425994	Published	https://doi.org/10.3389/fvets.2018.00253	SB0673
04-8419	M. bovis	SRR1791933	Cattle	USA	2004	30425994	Published	https://doi.org/10.3389/fvets.2018.00253	SB2014
04-8337	M. bovis	SRR1791932	Cattle	USA	2004	30425994	Published	https://doi.org/10.3389/fvets.2018.00253	SB0673
04-8012	M. bovis	SRR1791928	Cattle	USA	2004	30425994	Published	https://doi.org/10.3389/fvets.2018.00253	SB1502
04-7553	M. bovis	SRR1791927	Cattle	USA	2004	30425994	Published	https://doi.org/10.3389/fvets.2018.00253	SB0971
04-7366	M. bovis	SRR1791926	Cattle	USA	2004	30425994	Published	https://doi.org/10.3389/fvets.2018.00253	SB0327
04-7038	M. bovis	SRR1791924	Cattle	USA	2004	30425994	Published	https://doi.org/10.3389/fvets.2018.00253	SB0673
04-7017	M. bovis	SRR1791923	Cattle	USA	2004	30425994	Published	https://doi.org/10.3389/fvets.2018.00253	SB0145
04-6402	M. bovis	SRR1791922	Cattle	USA	2004	30425994	Published	https://doi.org/10.3389/fvets.2018.00253	SB0673
04-6401	M. bovis	SRR1791921	Cattle	USA	2004	30425994	Published	https://doi.org/10.3389/fvets.2018.00253	SB0673
04-6310	M. bovis	SRR1791920	Cattle	USA	2004	30425994	Published	https://doi.org/10.3389/fvets.2018.00253	SB0673
04-6082	M. bovis	SRR1791919	Cattle	USA	2004	30425994	Published	https://doi.org/10.3389/fvets.2018.00253	SB0673
04-5676	M. bovis	SRR1791918	Cattle	USA	2004	30425994	Published	https://doi.org/10.3389/fvets.2018.00253	SB0673
04-5618	M. bovis	SRR1791917	Cattle	USA	2004	30425994	Published	https://doi.org/10.3389/fvets.2018.00253	SB0673
04-5391	M. bovis	SRR1791916	Cattle	USA	2004	30425994	Published	https://doi.org/10.3389/fvets.2018.00253	SB0673
04-5382	M. bovis	SRR1791915	Cattle	USA	2004	30425994	Published	https://doi.org/10.3389/fvets.2018.00253	SB0673
04-5337	M. bovis	SRR1791914	Cattle	USA	2004	30425994	Published	https://doi.org/10.3389/fvets.2018.00253	SB0673
04-5090	M. bovis	SRR1791913	Cattle	USA	2004	30425994	Published	https://doi.org/10.3389/fvets.2018.00253	SB0327
04-3251	M. bovis	SRR7240351	Cattle	USA	2004	30425994	Published	https://doi.org/10.3389/fvets.2018.00253	SB0673
04-2676	M. bovis	SRR1791911	Cattle	USA	2004	30425994	Published	https://doi.org/10.3389/fvets.2018.00253	SB1758
04-2177	M. bovis	SRR7240352	Cattle	USA	2004	30425994	Published	https://doi.org/10.3389/fvets.2018.00253	SB0327
04-2067	M. bovis	SRR1791906	Cattle	USA	2004	30425994	Published	https://doi.org/10.3389/fvets.2018.00253	SB0673
04-2019	M. bovis	SRR1791905	Cattle	USA	2004	30425994	Published	https://doi.org/10.3389/fvets.2018.00253	SB0673
04-1688	M. bovis	SRR1791901	Cattle	USA	2004	30425994	Published	https://doi.org/10.3389/fvets.2018.00253	SB0327
04-1382	M. bovis	SRR1791900	Cattle	USA	2004	30425994	Published	https://doi.org/10.3389/fvets.2018.00253	SB0673
04-0105	M. bovis	SRR1791893	Cattle	USA	2004	30425994	Published	https://doi.org/10.3389/fvets.2018.00253	SB0673
03-6776	M. bovis	SRR1791892	Cattle	USA	2003	30425994	Published	https://doi.org/10.3389/fvets.2018.00253	SB0673
03-6018	M. bovis	SRR1791890	Cattle	USA	2003	30425994	Published	https://doi.org/10.3389/fvets.2018.00253	SB0673
03-5416	M. bovis	SRR1791888	Cattle	USA	2003	30425994	Published	https://doi.org/10.3389/fvets.2018.00253	SB0145
03-5025	M. bovis	SRR1791885	Cattle	USA	2003	30425994	Published	https://doi.org/10.3389/fvets.2018.00253	SB0140
03-4556	M. bovis	SRR1791884	Cattle	USA	2003	30425994	Published	https://doi.org/10.3389/fvets.2018.00253	SB0971
03-4434	M. bovis	SRR1791883	Cattle	USA	2003	30425994	Published	https://doi.org/10.3389/fvets.2018.00253	SB0140
03-4227	M. bovis	SRR1791882	Cattle	USA	2003	30425994	Published	https://doi.org/10.3389/fvets.2018.00253	SB0673
03-4181	M. bovis	SRR1791881	Cattle	USA	2003	30425994	Published	https://doi.org/10.3389/fvets.2018.00253	SB0140
03-3701	M. bovis	SRR1791879	Cattle	USA	2003	30425994	Published	https://doi.org/10.3389/fvets.2018.00253	SB0673
03-3568	M. bovis	SRR1791878	Cattle	USA	2003	30425994	Published	https://doi.org/10.3389/fvets.2018.00253	SB0327
03-3386	M. bovis	SRR7240353	Cattle	USA	2003	30425994	Published	https://doi.org/10.3389/fvets.2018.00253	SB0140
03-3339	M. bovis	SRR1791877	Cattle	USA	2003	30425994	Published	https://doi.org/10.3389/fvets.2018.00253	SB0673
03-2766	M. bovis	SRR1791872	Cattle	USA	2003	30425994	Published	https://doi.org/10.3389/fvets.2018.00253	SB0140
03-2704	M. bovis	SRR1791871	Cattle	USA	2003	30425994	Published	https://doi.org/10.3389/fvets.2018.00253	SB0130
03-2120	M. bovis	SRR1791864	Cattle	USA	2003	30425994	Published	https://doi.org/10.3389/fvets.2018.00253	SB0140
03-1926	M. bovis	SRR1791862	Cattle	USA	2003	30425994	Published	https://doi.org/10.3389/fvets.2018.00253	SB1750
03-1917	M. bovis	SRR1791861	Cattle	USA	2003	30425994	Published	https://doi.org/10.3389/fvets.2018.00253	SB0140
03-1766	M. bovis	SRR1791859	Cattle	USA	2003	30425994	Published	https://doi.org/10.3389/fvets.2018.00253	SB0145
03-1031	M. bovis	SRR1791856	Cattle	USA	2003	30425994	Published	https://doi.org/10.3389/fvets.2018.00253	SB0673
03-0860	M. bovis	SRR1791855	Cattle	USA	2003	30425994	Published	https://doi.org/10.3389/fvets.2018.00253	SB1750
03-0703	M. bovis	SRR1791853	Cattle	USA	2003	30425994	Published	https://doi.org/10.3389/fvets.2018.00253	SB0673
03-0702	M. bovis	SRR1791852	Cattle	USA	2003	30425994	Published	https://doi.org/10.3389/fvets.2018.00253	SB0673
03-0701	M. bovis	SRR1791851	Cattle	USA	2003	30425994	Published	https://doi.org/10.3389/fvets.2018.00253	SB0673
03-0700	M. bovis	SRR1791850	Cattle	USA	2003	30425994	Published	https://doi.org/10.3389/fvets.2018.00253	SB0673
03-0666	M. bovis	SRR1791849	Cattle	USA	2003	30425994	Published	https://doi.org/10.3389/fvets.2018.00253	SB0673
03-0562	M. bovis	SRR1791848	Cattle	USA	2003	30425994	Published	https://doi.org/10.3389/fvets.2018.00253	SB1750
03-0453	M. bovis	SRR1791847	Cattle	USA	2003	30425994	Published	https://doi.org/10.3389/fvets.2018.00253	SB0971
03-0431	M. bovis	SRR1791846	Cattle	USA	2003	30425994	Published	https://doi.org/10.3389/fvets.2018.00253	SB1750
03-0430	M. bovis	SRR1791845	Cattle	USA	2003	30425994	Published	https://doi.org/10.3389/fvets.2018.00253	SB1750
03-0429	M. bovis	SRR1791844	Cattle	USA	2003	30425994	Published	https://doi.org/10.3389/fvets.2018.00253	SB1750
03-0425	M. bovis	SRR1791843	Cattle	USA	2003	30425994	Published	https://doi.org/10.3389/fvets.2018.00253	SB0673
03-0280	M. bovis	SRR1791842	Cattle	USA	2003	30425994	Published	https://doi.org/10.3389/fvets.2018.00253	SB1750
03-0196	M. bovis	SRR1791840	Cattle	USA	2003	30425994	Published	https://doi.org/10.3389/fvets.2018.00253	SB0673
02-6432	M. bovis	SRR7240348	Cattle	USA	2002	30425994	Published	https://doi.org/10.3389/fvets.2018.00253	SB0673
02-6431	M. bovis	SRR1791837	Cattle	USA	2002	30425994	Published	https://doi.org/10.3389/fvets.2018.00253	SB0673
02-6430	M. bovis	SRR1791836	Cattle	USA	2002	30425994	Published	https://doi.org/10.3389/fvets.2018.00253	SB0673
02-6429	M. bovis	SRR1791835	Cattle	USA	2002	30425994	Published	https://doi.org/10.3389/fvets.2018.00253	SB0673
02-6427	M. bovis	SRR1791834	Cattle	USA	2002	30425994	Published	https://doi.org/10.3389/fvets.2018.00253	SB1499
02-6426	M. bovis	SRR1791833	Cattle	USA	2002	30425994	Published	https://doi.org/10.3389/fvets.2018.00253	SB0673
02-6281	M. bovis	SRR1791831	Cattle	USA	2002	30425994	Published	https://doi.org/10.3389/fvets.2018.00253	SB0673
02-6246	M. bovis	SRR1791829	Cattle	USA	2002	30425994	Published	https://doi.org/10.3389/fvets.2018.00253	SB0140
02-6203	M. bovis	SRR1791827	Cattle	USA	2002	30425994	Published	https://doi.org/10.3389/fvets.2018.00253	SB0673
02-6201	M. bovis	SRR1791826	Cattle	USA	2002	30425994	Published	https://doi.org/10.3389/fvets.2018.00253	SB0140
02-5898	M. bovis	SRR1791823	Cattle	USA	2002	30425994	Published	https://doi.org/10.3389/fvets.2018.00253	SB2644
02-5877	M. bovis	SRR1791822	Cattle	USA	2002	30425994	Published	https://doi.org/10.3389/fvets.2018.00253	SB0140
02-5676	M. bovis	SRR1791821	Cattle	USA	2002	30425994	Published	https://doi.org/10.3389/fvets.2018.00253	SB0140
02-5651	M. bovis	SRR1791820	Cattle	USA	2002	30425994	Published	https://doi.org/10.3389/fvets.2018.00253	SB0140
02-5432	M. bovis	SRR7240345	Cattle	USA	2002	30425994	Published	https://doi.org/10.3389/fvets.2018.00253	SB0673
02-5008	M. bovis	SRR1791816	Cattle	USA	2002	30425994	Published	https://doi.org/10.3389/fvets.2018.00253	SB2020
02-4625	M. bovis	SRR1791815	Cattle	USA	2002	30425994	Published	https://doi.org/10.3389/fvets.2018.00253	SB0673
02-4605	M. bovis	SRR7240347	Cattle	USA	2002	30425994	Published	https://doi.org/10.3389/fvets.2018.00253	SB0130
02-4556	M. bovis	SRR1791814	Cattle	USA	2002	30425994	Published	https://doi.org/10.3389/fvets.2018.00253	SB0673
02-4544	M. bovis	SRR1791813	Cattle	USA	2002	30425994	Published	https://doi.org/10.3389/fvets.2018.00253	SB0673
02-4414	M. bovis	SRR1791811	Cattle	USA	2002	30425994	Published	https://doi.org/10.3389/fvets.2018.00253	SB0673
02-4170	M. bovis	SRR1791808	Cattle	USA	2002	30425994	Published	https://doi.org/10.3389/fvets.2018.00253	SB0673
02-3815	M. bovis	SRR1791807	Cattle	USA	2002	30425994	Published	https://doi.org/10.3389/fvets.2018.00253	SB0145
02-3790	M. bovis	SRR1791806	Cattle	USA	2002	30425994	Published	https://doi.org/10.3389/fvets.2018.00253	SB0673
02-3660	M. bovis	SRR1791805	Cattle	USA	2002	30425994	Published	https://doi.org/10.3389/fvets.2018.00253	SB0145
02-3424	M. bovis	SRR7240341	Cattle	USA	2002	30425994	Published	https://doi.org/10.3389/fvets.2018.00253	SB1753
02-3276	M. bovis	SRR1791801	Cattle	USA	2002	30425994	Published	https://doi.org/10.3389/fvets.2018.00253	SB2020
02-3168	M. bovis	SRR1791800	Cattle	USA	2002	30425994	Published	https://doi.org/10.3389/fvets.2018.00253	SB0145
02-3165	M. bovis	SRR1791799	Cattle	USA	2002	30425994	Published	https://doi.org/10.3389/fvets.2018.00253	SB0145
02-3163	M. bovis	SRR7240340	Cattle	USA	2002	30425994	Published	https://doi.org/10.3389/fvets.2018.00253	SB0145
02-3096	M. bovis	SRR1791798	Cattle	USA	2002	30425994	Published	https://doi.org/10.3389/fvets.2018.00253	SB2578
02-2680	M. bovis	SRR1791796	Cattle	USA	2002	30425994	Published	https://doi.org/10.3389/fvets.2018.00253	SB0673
02-2284	M. bovis	SRR1791794	Cattle	USA	2002	30425994	Published	https://doi.org/10.3389/fvets.2018.00253	SB0673
02-1943	M. bovis	SRR7240190	Cattle	USA	2002	30425994	Published	https://doi.org/10.3389/fvets.2018.00253	SB0673
02-1939	M. bovis	SRR7240191	Cattle	USA	2002	30425994	Published	https://doi.org/10.3389/fvets.2018.00253	SB0673
02-1839	M. bovis	SRR7240188	Cattle	USA	2002	30425994	Published	https://doi.org/10.3389/fvets.2018.00253	SB0673
02-1834	M. bovis	SRR7240189	Cattle	USA	2002	30425994	Published	https://doi.org/10.3389/fvets.2018.00253	SB0673
02-1831	M. bovis	SRR7240186	Cattle	USA	2002	30425994	Published	https://doi.org/10.3389/fvets.2018.00253	SB0673
02-1790	M. bovis	SRR1791792	Cattle	USA	2002	30425994	Published	https://doi.org/10.3389/fvets.2018.00253	SB0140
02-1715	M. bovis	SRR1791791	Cattle	USA	2002	30425994	Published	https://doi.org/10.3389/fvets.2018.00253	SB0673
02-1699	M. bovis	SRR7240187	Cattle	USA	2002	30425994	Published	https://doi.org/10.3389/fvets.2018.00253	SB0673
02-1672	M. bovis	SRR1791790	Cattle	USA	2002	30425994	Published	https://doi.org/10.3389/fvets.2018.00253	SB0673
02-1654	M. bovis	SRR7240184	Cattle	USA	2002	30425994	Published	https://doi.org/10.3389/fvets.2018.00253	SB0971
02-1644	M. bovis	SRR7240185	Cattle	USA	2002	30425994	Published	https://doi.org/10.3389/fvets.2018.00253	SB0673
02-1642	M. bovis	SRR7240182	Cattle	USA	2002	30425994	Published	https://doi.org/10.3389/fvets.2018.00253	SB0673
02-1641	M. bovis	SRR7240183	Cattle	USA	2002	30425994	Published	https://doi.org/10.3389/fvets.2018.00253	SB0673
02-1637	M. bovis	SRR7240027	Cattle	USA	2002	30425994	Published	https://doi.org/10.3389/fvets.2018.00253	SB0673
02-1589	M. bovis	SRR1791789	Cattle	USA	2002	30425994	Published	https://doi.org/10.3389/fvets.2018.00253	SB0673
02-1579	M. bovis	SRR1791788	Cattle	USA	2002	30425994	Published	https://doi.org/10.3389/fvets.2018.00253	SB0140
02-1561	M. bovis	SRR1791787	Cattle	USA	2002	30425994	Published	https://doi.org/10.3389/fvets.2018.00253	SB0673
02-1559	M. bovis	SRR1791786	Cattle	USA	2002	30425994	Published	https://doi.org/10.3389/fvets.2018.00253	SB0673
02-1531	M. bovis	SRR1791785	Cattle	USA	2002	30425994	Published	https://doi.org/10.3389/fvets.2018.00253	SB0140
02-1465	M. bovis	SRR1791784	Cattle	USA	2002	30425994	Published	https://doi.org/10.3389/fvets.2018.00253	SB1071
02-1464	M. bovis	SRR1791783	Cattle	USA	2002	30425994	Published	https://doi.org/10.3389/fvets.2018.00253	SB0673
02-1463	M. bovis	SRR1791782	Cattle	USA	2002	30425994	Published	https://doi.org/10.3389/fvets.2018.00253	SB0673
02-1405	M. bovis	SRR1791781	Cattle	USA	2002	30425994	Published	https://doi.org/10.3389/fvets.2018.00253	SB0673
02-1370	M. bovis	SRR1791779	Cattle	USA	2002	30425994	Published	https://doi.org/10.3389/fvets.2018.00253	SB1499
02-1368	M. bovis	SRR1791778	Cattle	USA	2002	30425994	Published	https://doi.org/10.3389/fvets.2018.00253	SB0673
02-1331	M. bovis	SRR1791777	Cattle	USA	2002	30425994	Published	https://doi.org/10.3389/fvets.2018.00253	SB0943
02-0690	M. bovis	SRR1791774	Cattle	USA	2002	30425994	Published	https://doi.org/10.3389/fvets.2018.00253	SB0673
02-0585	M. bovis	SRR1791773	Cattle	USA	2002	30425994	Published	https://doi.org/10.3389/fvets.2018.00253	SB0140
[truncated: 846 more rows]
